# Supplementary material for: Effects of a ready‐to‐eat cereal formula powder on glucose metabolism, inflammation, and gut microbiota in diabetic db/db mice
Source: Food Sci Nutr. 2020 Jun 29;8(8):4523–33. doi: 10.1002/fsn3.1761 (PMC7455957; doi:10.1002/fsn3.1761)
Supplement: Supplementary file 2 — Table S2 [file FSN3-8-4523-s002.xlsx]

## Sheet: OTU list
Domain	Kingdom	Phylum	Class	Order	Family	Genus	Species	OTU	Con1	Con2	Con3	Con4	Con5	Con6	Con7	Con8	Nor1	Nor2	Nor3	Nor4	Nor5	Nor6	Nor7	Nor8	ZDJS1	ZDJS2	ZDJS3	ZDJS4	ZDJS5	ZDJS6	ZDJS7	ZDJS8	SUM
d__Bacteria	k__norank	p__Actinobacteria	c__Actinobacteria	o__Corynebacteriales	f__Corynebacteriaceae	g__Corynebacterium	s__Corynebacterium_mastitidis	OTU315	0	0	0	0	1	0	1	3	0	0	0	0	0	0	0	0	0	0	0	0	0	0	2	0	7
d__Bacteria	k__norank	p__Firmicutes	c__Clostridia	o__Clostridiales	f__Ruminococcaceae	g__Ruminococcaceae_UCG-014	s__unclassified_g__Ruminococcaceae_UCG-014	OTU481	0	0	0	0	0	0	0	0	0	0	0	0	0	26	0	0	0	0	0	0	0	0	0	0	26
d__Bacteria	k__norank	p__Firmicutes	c__Clostridia	o__Clostridiales	f__Lachnospiraceae	g__unclassified_f__Lachnospiraceae	s__unclassified_f__Lachnospiraceae	OTU682	0	1	2	1	0	0	0	0	0	1	0	0	0	0	0	0	0	0	0	1	0	2	1	2	11
d__Bacteria	k__norank	p__Firmicutes	c__Clostridia	o__Clostridiales	f__Lachnospiraceae	g__Lachnospiraceae_NK4A136_group	s__Lachnospiraceae_bacterium_COE1	OTU158	3	25	20	1	4	35	0	29	11	51	17	5	28	7	0	5	4	2	10	13	12	13	6	40	341
d__Bacteria	k__norank	p__Firmicutes	c__Clostridia	o__Clostridiales	f__Lachnospiraceae	g__Roseburia	s__uncultured_bacterium_g__Roseburia	OTU440	0	19	0	0	0	1	0	0	11	23	2	3	11	2	0	7	0	0	0	0	0	0	0	0	79
d__Bacteria	k__norank	p__Firmicutes	c__Clostridia	o__Clostridiales	f__Ruminococcaceae	g__Ruminococcaceae_UCG-014	s__unclassified_g__Ruminococcaceae_UCG-014	OTU243	0	40	0	3	0	0	0	0	24	89	75	0	2	17	2	3	0	0	1	1	0	0	2	0	259
d__Bacteria	k__norank	p__Bacteroidetes	c__Bacteroidia	o__Bacteroidales	f__Bacteroidales_S24-7_group	g__norank_f__Bacteroidales_S24-7_group	s__unclassified_g__norank_f__Bacteroidales_S24-7_group	OTU159	109	397	466	552	515	315	426	113	7	194	774	28	295	380	396	310	505	590	571	1238	568	550	300	447	10046
d__Bacteria	k__norank	p__Bacteroidetes	c__Bacteroidia	o__Bacteroidales	f__Bacteroidaceae	g__Bacteroides	s__Bacteroides_acidifaciens	OTU129	1	3	0	29	8	6	21	8	8	0	11	1	2	0	6	1	5	27	10	13	7	169	0	3	339
d__Bacteria	k__norank	p__Bacteroidetes	c__Bacteroidia	o__Bacteroidales	f__Bacteroidales_S24-7_group	g__norank_f__Bacteroidales_S24-7_group	s__unclassified_g__norank_f__Bacteroidales_S24-7_group	OTU254	5	4	21	1	17	1	8	6	2	1	4	1	5	1	4	4	3	1	1	1	0	4	0	0	95
d__Bacteria	k__norank	p__Actinobacteria	c__Actinobacteria	o__Coriobacteriales	f__Coriobacteriaceae	g__Enterorhabdus	s__uncultured_bacterium_g__Enterorhabdus	OTU46	2	6	3	19	1	0	1	0	1	6	3	13	1	4	14	5	0	2	2	0	0	1	0	4	88
d__Bacteria	k__norank	p__Bacteroidetes	c__Bacteroidia	o__Bacteroidales	f__Rikenellaceae	g__Alistipes	s__unclassified_g__Alistipes	OTU370	0	1	0	1	6	5	0	14	0	0	0	0	0	1	10	0	1	19	1	0	3	0	1	0	63
d__Bacteria	k__norank	p__Bacteroidetes	c__Bacteroidia	o__Bacteroidales	f__Bacteroidales_S24-7_group	g__norank_f__Bacteroidales_S24-7_group	s__unclassified_g__norank_f__Bacteroidales_S24-7_group	OTU622	392	348	932	917	588	235	404	150	639	191	958	30	8	179	55	0	1260	948	416	1068	1880	1060	879	1053	14590
d__Bacteria	k__norank	p__Bacteroidetes	c__Bacteroidia	o__Bacteroidales	f__Bacteroidales_S24-7_group	g__norank_f__Bacteroidales_S24-7_group	s__unclassified_g__norank_f__Bacteroidales_S24-7_group	OTU157	0	0	0	0	0	0	0	0	0	0	0	0	0	0	0	0	0	0	0	1	0	1	0	0	2
d__Bacteria	k__norank	p__Firmicutes	c__Clostridia	o__Clostridiales	f__Lachnospiraceae	g__unclassified_f__Lachnospiraceae	s__unclassified_f__Lachnospiraceae	OTU299	2	26	18	0	5	15	13	240	2	34	6	30	9	44	0	5	0	8	0	6	2	0	30	11	506
d__Bacteria	k__norank	p__Firmicutes	c__Clostridia	o__Clostridiales	f__Ruminococcaceae	g__Oscillibacter	s__uncultured_bacterium_g__Oscillibacter	OTU288	2	2	1	0	3	1	0	1	1	1	3	2	3	3	2	8	0	0	4	1	0	0	0	3	41
d__Bacteria	k__norank	p__Firmicutes	c__Clostridia	o__Clostridiales	f__Ruminococcaceae	g__unclassified_f__Ruminococcaceae	s__unclassified_f__Ruminococcaceae	OTU656	0	0	0	0	0	0	0	0	0	0	0	0	0	0	0	0	0	0	0	0	0	0	1	0	1
d__Bacteria	k__norank	p__Firmicutes	c__Clostridia	o__Clostridiales	f__Ruminococcaceae	g__unclassified_f__Ruminococcaceae	s__unclassified_f__Ruminococcaceae	OTU553	0	4	2	7	3	0	0	2	3	2	3	5	4	7	2	4	0	1	7	10	0	0	2	0	68
d__Bacteria	k__norank	p__Firmicutes	c__Clostridia	o__Clostridiales	f__Clostridiales_vadinBB60_group	g__norank_f__Clostridiales_vadinBB60_group	s__unclassified_g__norank_f__Clostridiales_vadinBB60_group	OTU99	6	5	0	0	0	9	2	0	3	4	0	0	1	32	8	27	6	3	8	1	2	2	5	0	124
d__Bacteria	k__norank	p__Firmicutes	c__Clostridia	o__Clostridiales	f__Clostridiales_vadinBB60_group	g__norank_f__Clostridiales_vadinBB60_group	s__uncultured_bacterium_g__norank_f__Clostridiales_vadinBB60_group	OTU503	0	0	0	0	0	4	3	0	0	0	0	0	1	2	7	1	0	0	2	2	0	0	5	0	27
d__Bacteria	k__norank	p__Firmicutes	c__Clostridia	o__Clostridiales	f__Lachnospiraceae	g__[Ruminococcus]_gauvreauii_group	s__Ruminococcus_gauvreauii	OTU356	1	0	0	0	0	0	0	0	0	0	0	0	0	0	0	0	1	2	0	0	0	0	1	1	6
d__Bacteria	k__norank	p__Firmicutes	c__Clostridia	o__Clostridiales	f__Lachnospiraceae	g__[Eubacterium]_oxidoreducens_group	s__uncultured_bacterium_g__[Eubacterium]_oxidoreducens_group	OTU542	0	2	0	0	0	0	0	0	1	1	1	0	8	0	0	0	0	0	1	1	0	0	0	0	15
d__Bacteria	k__norank	p__Firmicutes	c__Clostridia	o__Clostridiales	f__Lachnospiraceae	g__Blautia	s__Blautia_coccoides_g__Blautia	OTU164	41	8	39	0	5	14	2	32	83	121	8	19	20	7	77	5	9	0	0	3	7	5	66	13	584
d__Bacteria	k__norank	p__Proteobacteria	c__Alphaproteobacteria	o__Rhodospirillales	f__Rhodospirillaceae	g__norank_f__Rhodospirillaceae	s__gut_metagenome_g__norank_f__Rhodospirillaceae	OTU296	1	0	0	0	0	19	2	0	1	0	2	0	0	0	0	0	4	2	0	0	2	0	5	3	41
d__Bacteria	k__norank	p__Firmicutes	c__Clostridia	o__Clostridiales	f__Lachnospiraceae	g__Lachnospiraceae_UCG-001	s__uncultured_bacterium_g__Lachnospiraceae_UCG-001	OTU659	0	0	0	0	0	0	0	21	8	0	0	0	0	0	0	2	0	1	1	1	0	0	6	4	44
d__Bacteria	k__norank	p__Firmicutes	c__Clostridia	o__Clostridiales	f__Lachnospiraceae	g__Roseburia	s__Eubacterium_plexicaudatum	OTU513	0	40	13	0	3	3	25	1	396	225	69	39	831	15	3	7	0	0	0	1	0	0	63	2	1736
d__Bacteria	k__norank	p__Firmicutes	c__Clostridia	o__Clostridiales	f__Peptococcaceae	g__norank_f__Peptococcaceae	s__unclassified_g__norank_f__Peptococcaceae	OTU663	2	4	1	16	5	0	0	0	0	0	1	2	0	1	0	1	4	2	3	1	5	11	7	6	72
d__Bacteria	k__norank	p__Firmicutes	c__Clostridia	o__Clostridiales	f__Ruminococcaceae	g__Ruminococcaceae_UCG-010	s__unclassified_g__Ruminococcaceae_UCG-010	OTU332	1	1	1	0	1	2	0	1	1	1	2	15	0	12	0	0	0	0	0	1	0	1	2	1	43
d__Bacteria	k__norank	p__Firmicutes	c__Erysipelotrichia	o__Erysipelotrichales	f__Erysipelotrichaceae	g__Erysipelatoclostridium	s__uncultured_bacterium_g__Erysipelatoclostridium	OTU170	19	3	4	18	5	13	0	0	0	0	6	28	7	5	1	2	2	5	33	4	1	14	24	29	223
d__Bacteria	k__norank	p__Firmicutes	c__Clostridia	o__Clostridiales	f__Ruminococcaceae	g__Ruminococcaceae_UCG-014	s__unclassified_g__Ruminococcaceae_UCG-014	OTU431	0	0	0	0	0	0	0	0	2	0	0	0	0	0	0	0	0	0	0	0	0	0	0	0	2
d__Bacteria	k__norank	p__Firmicutes	c__Clostridia	o__Clostridiales	f__Ruminococcaceae	g__Anaerotruncus	s__uncultured_bacterium_g__Anaerotruncus	OTU511	5	11	6	3	1	8	0	34	2	2	19	3	3	37	23	6	0	0	3	4	1	1	29	3	204
d__Bacteria	k__norank	p__Firmicutes	c__Clostridia	o__Clostridiales	f__Lachnospiraceae	g__unclassified_f__Lachnospiraceae	s__unclassified_f__Lachnospiraceae	OTU502	0	0	7	0	7	3	0	0	0	0	7	0	0	2	0	4	1	0	0	0	5	2	0	3	41
d__Bacteria	k__norank	p__Firmicutes	c__Clostridia	o__Clostridiales	f__Lachnospiraceae	g__unclassified_f__Lachnospiraceae	s__unclassified_f__Lachnospiraceae	OTU501	0	13	0	0	0	0	0	30	60	1	8	24	30	3	0	24	0	0	5	1	0	0	0	0	199
d__Bacteria	k__norank	p__Bacteroidetes	c__Bacteroidia	o__Bacteroidales	f__Bacteroidaceae	g__Bacteroides	s__Bacteroides_acidifaciens	OTU436	10	407	249	219	763	412	493	371	122	13	74	393	161	95	266	75	726	1167	93	168	446	1078	403	317	8521
d__Bacteria	k__norank	p__Tenericutes	c__Mollicutes	o__Mollicutes_RF9	f__norank_o__Mollicutes_RF9	g__norank_o__Mollicutes_RF9	s__uncultured_bacterium_g__norank_o__Mollicutes_RF9	OTU472	0	0	0	0	0	0	0	0	0	0	0	0	2	3	0	0	0	0	0	0	0	0	3	0	8
d__Bacteria	k__norank	p__Bacteroidetes	c__Bacteroidia	o__Bacteroidales	f__Bacteroidales_S24-7_group	g__norank_f__Bacteroidales_S24-7_group	s__uncultured_bacterium_g__norank_f__Bacteroidales_S24-7_group	OTU580	1	1	1	0	0	0	0	0	0	0	0	0	0	0	0	0	0	7	0	0	2	2	3	4	21
d__Bacteria	k__norank	p__Firmicutes	c__Clostridia	o__Clostridiales	f__Peptococcaceae	g__norank_f__Peptococcaceae	s__unclassified_g__norank_f__Peptococcaceae	OTU58	82	85	29	26	35	31	47	33	64	107	79	74	58	38	265	14	0	5	32	9	0	15	58	47	1233
d__Bacteria	k__norank	p__Firmicutes	c__Clostridia	o__Clostridiales	f__Lachnospiraceae	g__norank_f__Lachnospiraceae	s__unclassified_g__norank_f__Lachnospiraceae	OTU71	24	5	7	1	4	0	2	6	0	2	13	2	0	7	10	3	0	11	5	1	11	39	0	4	157
d__Bacteria	k__norank	p__Firmicutes	c__Clostridia	o__Clostridiales	f__Lachnospiraceae	g__unclassified_f__Lachnospiraceae	s__unclassified_f__Lachnospiraceae	OTU664	0	0	10	0	0	0	2	3	0	58	0	0	0	1	0	0	0	8	1	0	1	1	17	21	123
d__Bacteria	k__norank	p__Firmicutes	c__Clostridia	o__Clostridiales	f__Lachnospiraceae	g__unclassified_f__Lachnospiraceae	s__unclassified_f__Lachnospiraceae	OTU665	3	2	2	1	4	6	0	40	6	9	2	0	1	5	0	3	5	4	1	0	3	4	0	2	103
d__Bacteria	k__norank	p__Firmicutes	c__Clostridia	o__Clostridiales	f__Lachnospiraceae	g__Lachnospiraceae_NK4A136_group	s__unclassified_g__Lachnospiraceae_NK4A136_group	OTU137	2138	660	2398	107	286	140	674	296	826	2810	676	740	1741	1118	3691	431	29	443	546	352	83	318	247	632	21382
d__Bacteria	k__norank	p__Firmicutes	c__Clostridia	o__Clostridiales	f__Clostridiales_vadinBB60_group	g__norank_f__Clostridiales_vadinBB60_group	s__uncultured_bacterium_g__norank_f__Clostridiales_vadinBB60_group	OTU456	0	0	0	10	1	21	10	11	33	24	3	94	14	9	38	16	0	0	0	0	1	0	6	1	292
d__Bacteria	k__norank	p__Firmicutes	c__Clostridia	o__Clostridiales	f__Ruminococcaceae	g__unclassified_f__Ruminococcaceae	s__unclassified_f__Ruminococcaceae	OTU10	0	0	0	0	0	1	0	1	0	0	0	0	0	0	0	0	0	0	0	0	0	0	0	0	2
d__Bacteria	k__norank	p__Firmicutes	c__Clostridia	o__Clostridiales	f__Lachnospiraceae	g__norank_f__Lachnospiraceae	s__unclassified_g__norank_f__Lachnospiraceae	OTU385	23	2	9	2	2	3	1	1	6	17	2	53	28	1	2	5	0	17	3	2	0	0	0	2	181
d__Bacteria	k__norank	p__Bacteroidetes	c__Bacteroidia	o__Bacteroidales	f__Rikenellaceae	g__Alistipes	s__uncultured_bacterium_g__Alistipes	OTU605	0	13	2	0	3	1	0	4	0	1	0	0	0	0	0	0	8	48	9	8	0	24	1	4	126
d__Bacteria	k__norank	p__Bacteroidetes	c__Bacteroidia	o__Bacteroidales	f__Bacteroidales_S24-7_group	g__norank_f__Bacteroidales_S24-7_group	s__uncultured_bacterium_g__norank_f__Bacteroidales_S24-7_group	OTU630	10	43	6	42	12	24	1	0	26	42	7	101	37	94	0	150	21	0	15	57	3	30	424	165	1310
d__Bacteria	k__norank	p__Proteobacteria	c__Deltaproteobacteria	o__Desulfovibrionales	f__Desulfovibrionaceae	g__Desulfovibrio	s__uncultured_bacterium_g__Desulfovibrio	OTU168	314	335	197	219	475	32	213	553	163	132	146	168	285	89	88	1	113	288	48	46	51	288	136	76	4456
d__Bacteria	k__norank	p__Firmicutes	c__Clostridia	o__Clostridiales	f__Lachnospiraceae	g__norank_f__Lachnospiraceae	s__uncultured_bacterium_g__norank_f__Lachnospiraceae	OTU423	0	0	0	0	0	0	0	101	48	9	2	3	6	4	0	1	0	0	0	19	0	0	0	0	193
d__Bacteria	k__norank	p__Bacteroidetes	c__Bacteroidia	o__Bacteroidales	f__Porphyromonadaceae	g__Parabacteroides	s__unclassified_g__Parabacteroides	OTU341	21	192	71	199	479	413	434	134	38	10	109	473	86	63	46	87	973	1076	123	208	439	418	696	528	7316
d__Bacteria	k__norank	p__Bacteroidetes	c__Bacteroidia	o__Bacteroidales	f__Bacteroidales_S24-7_group	g__norank_f__Bacteroidales_S24-7_group	s__uncultured_Bacteroidales_bacterium_g__norank_f__Bacteroidales_S24-7_group	OTU574	153	238	70	95	58	11	43	106	265	218	195	549	482	361	394	349	2	598	98	144	326	206	475	334	5770
d__Bacteria	k__norank	p__Proteobacteria	c__Gammaproteobacteria	o__Enterobacteriales	f__Enterobacteriaceae	g__Proteus	s__unclassified_g__Proteus	OTU379	0	0	0	1	0	0	0	0	0	0	0	121	0	0	0	0	0	10	0	95	44	7	3	3	284
d__Bacteria	k__norank	p__Bacteroidetes	c__Bacteroidia	o__Bacteroidales	f__Porphyromonadaceae	g__Parabacteroides	s__unclassified_g__Parabacteroides	OTU377	0	2	1	0	4	0	0	1	0	0	0	0	1	0	0	2	13	18	0	0	4	3	1	6	56
d__Bacteria	k__norank	p__Bacteroidetes	c__Bacteroidia	o__Bacteroidales	f__unclassified_o__Bacteroidales	g__unclassified_o__Bacteroidales	s__unclassified_o__Bacteroidales	OTU200	0	10	1	1	4	0	3	2	4	0	1	0	1	1	0	2	4	22	1	4	7	6	3	1	78
d__Bacteria	k__norank	p__Tenericutes	c__Mollicutes	o__Mollicutes_RF9	f__norank_o__Mollicutes_RF9	g__norank_o__Mollicutes_RF9	s__unclassified_g__norank_o__Mollicutes_RF9	OTU384	0	0	0	0	0	0	0	0	1	1	0	0	1	4	0	0	0	0	0	0	0	0	0	0	7
d__Bacteria	k__norank	p__Bacteroidetes	c__Bacteroidia	o__Bacteroidales	f__Bacteroidales_S24-7_group	g__norank_f__Bacteroidales_S24-7_group	s__uncultured_bacterium_g__norank_f__Bacteroidales_S24-7_group	OTU536	7	37	10	33	33	12	0	2	0	0	0	2	0	3	0	15	5	0	0	11	27	6	21	23	247
d__Bacteria	k__norank	p__Firmicutes	c__Clostridia	o__Clostridiales	f__Ruminococcaceae	g__Ruminococcaceae_UCG-014	s__uncultured_bacterium_g__Ruminococcaceae_UCG-014	OTU448	4	27	41	15	4	9	0	0	11	14	39	2	0	208	34	9	0	5	55	0	14	4	49	31	575
d__Bacteria	k__norank	p__Firmicutes	c__Clostridia	o__Clostridiales	f__Lachnospiraceae	g__norank_f__Lachnospiraceae	s__Clostridium_sp._Clone-47	OTU73	0	0	0	0	1	0	0	133	0	22	0	0	0	0	0	0	0	0	18	0	0	0	0	0	174
d__Bacteria	k__norank	p__Bacteroidetes	c__Bacteroidia	o__Bacteroidales	f__Bacteroidales_S24-7_group	g__norank_f__Bacteroidales_S24-7_group	s__uncultured_bacterium_g__norank_f__Bacteroidales_S24-7_group	OTU280	6	0	3	0	0	13	0	0	0	0	0	0	0	0	0	0	0	0	0	0	0	0	0	0	22
d__Bacteria	k__norank	p__Firmicutes	c__Clostridia	o__Clostridiales	f__Lachnospiraceae	g__[Eubacterium]_fissicatena_group	s__unclassified_g__[Eubacterium]_fissicatena_group	OTU340	0	0	0	0	0	0	0	0	0	0	0	0	1	0	0	0	0	0	0	0	0	0	0	0	1
d__Bacteria	k__norank	p__Firmicutes	c__Clostridia	o__Clostridiales	f__Lachnospiraceae	g__norank_f__Lachnospiraceae	s__uncultured_bacterium_g__norank_f__Lachnospiraceae	OTU647	4	7	5	0	14	26	1	49	0	4	4	0	0	5	1	3	2	3	3	0	2	3	1	4	141
d__Bacteria	k__norank	p__Bacteroidetes	c__Bacteroidia	o__Bacteroidales	f__Bacteroidales_S24-7_group	g__norank_f__Bacteroidales_S24-7_group	s__uncultured_Bacteroidales_bacterium_g__norank_f__Bacteroidales_S24-7_group	OTU187	1	2	3	2	2	1	0	0	0	0	2	0	0	1	0	0	1	4	0	3	3	8	3	3	39
d__Bacteria	k__norank	p__Firmicutes	c__Clostridia	o__Clostridiales	f__Lachnospiraceae	g__Lachnospiraceae_NK4A136_group	s__uncultured_bacterium_g__Lachnospiraceae_NK4A136_group	OTU510	90	145	186	26	178	27	14	99	54	82	24	8	36	4	4	10	21	19	168	140	19	72	147	110	1683
d__Bacteria	k__norank	p__Proteobacteria	c__Deltaproteobacteria	o__Desulfovibrionales	f__Desulfovibrionaceae	g__Desulfovibrio	s__unclassified_g__Desulfovibrio	OTU646	4	37	9	7	3	0	95	10	7	147	37	177	318	205	124	558	279	124	381	141	2	264	8	28	2965
d__Bacteria	k__norank	p__Firmicutes	c__Clostridia	o__Clostridiales	f__Ruminococcaceae	g__unclassified_f__Ruminococcaceae	s__unclassified_f__Ruminococcaceae	OTU322	5	0	0	0	3	0	1	1	0	0	0	1	0	0	0	0	0	0	0	1	0	1	0	3	16
d__Bacteria	k__norank	p__Bacteroidetes	c__Bacteroidia	o__Bacteroidales	f__Bacteroidales_S24-7_group	g__norank_f__Bacteroidales_S24-7_group	s__uncultured_bacterium_g__norank_f__Bacteroidales_S24-7_group	OTU435	1	1	2	2	4	0	1	0	0	4	0	0	3	2	2	5	0	2	0	0	1	0	0	0	30
d__Bacteria	k__norank	p__Bacteroidetes	c__Bacteroidia	o__Bacteroidales	f__Bacteroidales_S24-7_group	g__norank_f__Bacteroidales_S24-7_group	s__uncultured_bacterium_g__norank_f__Bacteroidales_S24-7_group	OTU434	387	730	99	66	63	29	38	14	2839	831	586	1216	832	982	90	1758	9	480	7	600	241	176	65	52	12190
d__Bacteria	k__norank	p__Bacteroidetes	c__Bacteroidia	o__Bacteroidales	f__Bacteroidales_S24-7_group	g__norank_f__Bacteroidales_S24-7_group	s__unclassified_g__norank_f__Bacteroidales_S24-7_group	OTU572	16	82	14	30	18	17	31	6	71	46	39	185	55	263	82	77	4	76	9	52	28	48	56	27	1332
d__Bacteria	k__norank	p__Firmicutes	c__Clostridia	o__Clostridiales	f__Ruminococcaceae	g__Ruminiclostridium_6	s__uncultured_bacterium_g__Ruminiclostridium_6	OTU135	1	37	52	12	14	6	13	83	30	1	5	1	55	147	98	1	0	0	4	90	0	2	7	4	663
d__Bacteria	k__norank	p__Bacteroidetes	c__Bacteroidia	o__Bacteroidales	f__Bacteroidaceae	g__Bacteroides	s__unclassified_g__Bacteroides	OTU567	1	0	0	0	0	0	0	0	0	0	0	0	0	0	0	0	1	1	0	0	0	0	1	0	4
d__Bacteria	k__norank	p__Firmicutes	c__Clostridia	o__Clostridiales	f__Lachnospiraceae	g__unclassified_f__Lachnospiraceae	s__unclassified_f__Lachnospiraceae	OTU139	0	0	4	0	0	3	0	2	0	5	0	0	0	1	0	0	0	0	1	2	1	1	1	1	22
d__Bacteria	k__norank	p__Firmicutes	c__Clostridia	o__Clostridiales	f__Family_XIII	g__unclassified_f__Family_XIII	s__unclassified_f__Family_XIII	OTU543	0	0	0	0	0	0	0	0	0	0	0	0	0	0	0	0	0	0	0	0	0	1	2	5	8
d__Bacteria	k__norank	p__Proteobacteria	c__Gammaproteobacteria	o__Enterobacteriales	f__Enterobacteriaceae	g__Klebsiella	s__unclassified_g__Klebsiella	OTU193	32	1	102	973	130	612	4260	4440	0	0	0	2	66	1	1	0	0	30	10	1062	186	45	268	71	12292
d__Bacteria	k__norank	p__Bacteroidetes	c__Bacteroidia	o__Bacteroidales	f__unclassified_o__Bacteroidales	g__unclassified_o__Bacteroidales	s__unclassified_o__Bacteroidales	OTU112	0	2	1	4	6	0	3	1	0	1	4	0	2	2	1	7	0	1	2	18	1	2	4	3	65
d__Bacteria	k__norank	p__Firmicutes	c__Clostridia	o__Clostridiales	f__Lachnospiraceae	g__unclassified_f__Lachnospiraceae	s__unclassified_f__Lachnospiraceae	OTU133	0	0	1	0	0	0	0	0	0	0	0	0	0	0	0	0	0	0	0	0	0	0	0	0	1
d__Bacteria	k__norank	p__Firmicutes	c__Clostridia	o__Clostridiales	f__Ruminococcaceae	g__Ruminococcus_1	s__unclassified_g__Ruminococcus_1	OTU222	21	3	8	0	0	0	0	9	0	0	0	0	0	0	0	0	0	0	28	1	55	10	54	27	216
d__Bacteria	k__norank	p__Firmicutes	c__Clostridia	o__Clostridiales	f__Lachnospiraceae	g__norank_f__Lachnospiraceae	s__uncultured_bacterium_g__norank_f__Lachnospiraceae	OTU242	119	531	131	6	309	24	668	7	81	116	68	348	295	109	1127	91	187	17	73	83	13	239	14	15	4671
d__Bacteria	k__norank	p__Firmicutes	c__Clostridia	o__Clostridiales	f__Ruminococcaceae	g__Oscillibacter	s__uncultured_bacterium_g__Oscillibacter	OTU547	4	5	3	1	21	0	1	5	5	20	7	8	24	8	10	19	0	0	7	0	0	4	5	2	159
d__Bacteria	k__norank	p__Firmicutes	c__Clostridia	o__Clostridiales	f__Lachnospiraceae	g__Roseburia	s__uncultured_bacterium_g__Roseburia	OTU534	0	3	0	0	3	1	0	0	64	11	5	95	61	1	1	4	0	0	2	0	0	0	2	1	254
d__Bacteria	k__norank	p__Firmicutes	c__Erysipelotrichia	o__Erysipelotrichales	f__Erysipelotrichaceae	g__Faecalibaculum	s__uncultured_bacterium_g__Faecalibaculum	OTU175	0	0	0	3	0	0	0	0	0	65	266	2	0	0	0	1	1	1	0	0	2	0	4	3	348
d__Bacteria	k__norank	p__Firmicutes	c__Clostridia	o__Clostridiales	f__Ruminococcaceae	g__Ruminococcaceae_UCG-014	s__uncultured_bacterium_g__Ruminococcaceae_UCG-014	OTU207	0	1	1	0	0	1	0	0	0	0	1	0	0	0	0	0	0	0	6	0	0	0	0	0	10
d__Bacteria	k__norank	p__Firmicutes	c__Clostridia	o__Clostridiales	f__Ruminococcaceae	g__Ruminiclostridium_5	s__uncultured_Clostridiales_bacterium_g__Ruminiclostridium_5	OTU79	3	0	17	3	47	0	11	13	12	22	9	25	8	17	23	5	1	1	13	7	9	16	0	7	269
d__Bacteria	k__norank	p__Proteobacteria	c__Alphaproteobacteria	o__Rhodospirillales	f__Rhodospirillaceae	g__norank_f__Rhodospirillaceae	s__unclassified_g__norank_f__Rhodospirillaceae	OTU220	8	0	0	1	0	27	1	0	0	0	2	0	0	2	0	4	0	0	1	0	0	2	4	1	53
d__Bacteria	k__norank	p__Firmicutes	c__Erysipelotrichia	o__Erysipelotrichales	f__Erysipelotrichaceae	g__Turicibacter	s__uncultured_bacterium_g__Turicibacter	OTU390	0	0	0	6	0	0	0	0	0	0	0	0	0	0	0	9	0	0	0	0	0	1	0	0	16
d__Bacteria	k__norank	p__Bacteroidetes	c__Bacteroidia	o__Bacteroidales	f__unclassified_o__Bacteroidales	g__unclassified_o__Bacteroidales	s__unclassified_o__Bacteroidales	OTU640	16	3	27	8	3	1	7	0	0	0	0	0	0	0	0	0	13	0	4	1	17	17	17	33	167
d__Bacteria	k__norank	p__Firmicutes	c__Clostridia	o__Clostridiales	f__Lachnospiraceae	g__Roseburia	s__uncultured_bacterium_g__Roseburia	OTU51	2	1	5	0	0	0	2	18	1	8	13	10	3	2	1	0	0	0	4	0	0	0	6	2	78
d__Bacteria	k__norank	p__Saccharibacteria	c__Unknown_Class_p__Saccharibacteria	o__Unknown_Order_c__Unknown_Class_p__Saccharibacteria	f__Unknown_Family_o__Unknown_Order_c__Unknown_Class_p__Saccharibacteria	g__Candidatus_Saccharimonas	s__uncultured_bacterium_g__Candidatus_Saccharimonas	OTU92	150	321	480	445	92	80	73	100	309	342	274	104	279	1290	719	347	5	54	328	237	145	126	179	334	6813
d__Bacteria	k__norank	p__Firmicutes	c__Clostridia	o__Clostridiales	f__Ruminococcaceae	g__Ruminiclostridium	s__uncultured_bacterium_g__Ruminiclostridium	OTU578	0	0	0	0	1	0	1	0	11	1	4	0	0	2	0	1	0	8	0	0	3	1	0	0	33
d__Bacteria	k__norank	p__Bacteroidetes	c__Bacteroidia	o__Bacteroidales	f__Bacteroidales_S24-7_group	g__norank_f__Bacteroidales_S24-7_group	s__uncultured_bacterium_g__norank_f__Bacteroidales_S24-7_group	OTU232	24	25	19	38	7	27	26	30	3	82	93	62	6	15	9	61	36	41	70	39	108	212	93	233	1359
d__Bacteria	k__norank	p__Firmicutes	c__Clostridia	o__Clostridiales	f__Ruminococcaceae	g__Ruminococcaceae_UCG-014	s__unclassified_g__Ruminococcaceae_UCG-014	OTU397	0	8	0	5	0	0	0	0	20	3	13	0	2	12	0	0	0	0	0	1	0	0	0	0	64
d__Bacteria	k__norank	p__Bacteroidetes	c__Bacteroidia	o__Bacteroidales	f__Bacteroidales_S24-7_group	g__norank_f__Bacteroidales_S24-7_group	s__uncultured_bacterium_g__norank_f__Bacteroidales_S24-7_group	OTU627	68	7	127	161	335	28	284	56	122	421	609	208	234	307	214	356	50	10	6	61	88	69	159	146	4126
d__Bacteria	k__norank	p__Bacteroidetes	c__Bacteroidia	o__Bacteroidales	f__Bacteroidales_S24-7_group	g__norank_f__Bacteroidales_S24-7_group	s__unclassified_g__norank_f__Bacteroidales_S24-7_group	OTU185	0	1	0	0	0	0	0	0	0	0	2	0	2	0	0	0	0	0	1	0	1	0	0	1	8
d__Bacteria	k__norank	p__Bacteroidetes	c__Bacteroidia	o__Bacteroidales	f__Bacteroidales_S24-7_group	g__norank_f__Bacteroidales_S24-7_group	s__unclassified_g__norank_f__Bacteroidales_S24-7_group	OTU184	0	0	0	0	0	0	0	0	0	0	0	0	0	0	0	0	0	0	0	0	1	0	0	0	1
d__Bacteria	k__norank	p__Proteobacteria	c__Deltaproteobacteria	o__Desulfovibrionales	f__Desulfovibrionaceae	g__Bilophila	s__uncultured_bacterium_g__Bilophila	OTU639	8	14	7	0	50	9	2	22	1	24	1	11	28	18	44	9	1	22	12	4	14	32	1	9	343
d__Bacteria	k__norank	p__Firmicutes	c__Clostridia	o__Clostridiales	f__Lachnospiraceae	g__norank_f__Lachnospiraceae	s__unclassified_g__norank_f__Lachnospiraceae	OTU291	1	2	11	0	1	10	13	0	53	10	13	12	2	130	53	18	0	2	15	2	3	4	1	13	369
d__Bacteria	k__norank	p__Firmicutes	c__Clostridia	o__Clostridiales	f__Lachnospiraceae	g__norank_f__Lachnospiraceae	s__unclassified_g__norank_f__Lachnospiraceae	OTU619	533	433	29	9	4	4	28	24	1	1115	53	2	8	193	256	21	2	73	120	9	88	208	1	31	3245
d__Bacteria	k__norank	p__Firmicutes	c__Bacilli	o__Lactobacillales	f__Streptococcaceae	g__Lactococcus	s__uncultured_bacterium_g__Lactococcus	OTU428	122	499	101	6	1	1	0	1	260	5	38	3095	29	61	17	63	1020	242	1120	43	4	127	612	695	8162
d__Bacteria	k__norank	p__Firmicutes	c__Clostridia	o__Clostridiales	f__Lachnospiraceae	g__norank_f__Lachnospiraceae	s__Lachnospiraceae_bacterium_DW8	OTU211	69	70	103	1	109	11	36	20	42	50	26	54	93	29	165	5	5	21	21	2	7	20	8	21	988
d__Bacteria	k__norank	p__Firmicutes	c__Clostridia	o__Clostridiales	f__Ruminococcaceae	g__Ruminococcaceae_UCG-014	s__unclassified_g__Ruminococcaceae_UCG-014	OTU596	0	27	0	3	0	0	0	0	11	21	26	5	7	37	3	14	0	0	7	6	0	0	0	0	167
d__Bacteria	k__norank	p__Bacteroidetes	c__Bacteroidia	o__Bacteroidales	f__Bacteroidales_S24-7_group	g__norank_f__Bacteroidales_S24-7_group	s__uncultured_Bacteroidales_bacterium_g__norank_f__Bacteroidales_S24-7_group	OTU642	115	616	238	94	674	344	243	59	933	844	3352	195	572	933	334	213	184	682	199	990	815	553	1005	1404	15591
d__Bacteria	k__norank	p__Firmicutes	c__Clostridia	o__Clostridiales	f__Ruminococcaceae	g__Anaerotruncus	s__[Clostridium]_leptum_g__Anaerotruncus	OTU320	8	6	8	4	6	14	2	18	15	7	8	56	19	57	28	4	4	2	3	12	4	5	23	8	321
d__Bacteria	k__norank	p__Firmicutes	c__Clostridia	o__Clostridiales	f__Ruminococcaceae	g__[Eubacterium]_coprostanoligenes_group	s__unclassified_g__[Eubacterium]_coprostanoligenes_group	OTU353	11	3	25	11	27	13	0	1	0	0	24	0	0	0	0	0	3	18	22	6	50	24	0	1	239
d__Bacteria	k__norank	p__Bacteroidetes	c__Bacteroidia	o__Bacteroidales	f__Bacteroidales_S24-7_group	g__norank_f__Bacteroidales_S24-7_group	s__uncultured_bacterium_g__norank_f__Bacteroidales_S24-7_group	OTU2	0	0	0	2	0	1	0	0	0	0	0	0	0	0	0	0	3	0	2	7	13	5	0	0	33
d__Bacteria	k__norank	p__Bacteroidetes	c__Bacteroidia	o__Bacteroidales	f__Bacteroidales_S24-7_group	g__norank_f__Bacteroidales_S24-7_group	s__uncultured_bacterium_g__norank_f__Bacteroidales_S24-7_group	OTU6	0	7	3	3	1	3	1	3	3	0	0	0	1	0	1	2	0	1	0	5	3	5	5	2	49
d__Bacteria	k__norank	p__Bacteroidetes	c__Bacteroidia	o__Bacteroidales	f__Bacteroidales_S24-7_group	g__norank_f__Bacteroidales_S24-7_group	s__uncultured_bacterium_g__norank_f__Bacteroidales_S24-7_group	OTU7	3	0	0	1	3	0	1	0	0	0	0	0	0	0	0	0	4	1	2	0	2	1	0	0	18
d__Bacteria	k__norank	p__Bacteroidetes	c__Bacteroidia	o__Bacteroidales	f__Bacteroidales_S24-7_group	g__norank_f__Bacteroidales_S24-7_group	s__uncultured_bacterium_g__norank_f__Bacteroidales_S24-7_group	OTU4	105	0	14	12	13	6	14	0	0	0	0	0	0	0	0	0	146	36	123	4	68	40	2	1	584
d__Bacteria	k__norank	p__Firmicutes	c__Clostridia	o__Clostridiales	f__Lachnospiraceae	g__Lachnospiraceae_NK4A136_group	s__unclassified_g__Lachnospiraceae_NK4A136_group	OTU386	0	0	0	0	0	0	0	0	0	0	511	0	0	0	0	0	0	0	0	0	0	0	0	0	511
d__Bacteria	k__norank	p__Firmicutes	c__Clostridia	o__Clostridiales	f__Lachnospiraceae	g__unclassified_f__Lachnospiraceae	s__unclassified_f__Lachnospiraceae	OTU394	0	2	0	0	0	0	0	1	0	1	0	0	0	2	0	1	0	0	0	0	0	0	2	2	11
d__Bacteria	k__norank	p__Firmicutes	c__Clostridia	o__Clostridiales	f__Lachnospiraceae	g__unclassified_f__Lachnospiraceae	s__unclassified_f__Lachnospiraceae	OTU391	0	16	0	0	0	0	0	16	59	0	1	6	14	2	0	0	0	0	1	2	0	0	0	0	117
d__Bacteria	k__norank	p__Firmicutes	c__Clostridia	o__Clostridiales	f__Ruminococcaceae	g__Anaerotruncus	s__unclassified_g__Anaerotruncus	OTU75	5	3	3	0	6	5	5	8	4	3	0	13	0	6	6	3	1	3	0	0	0	3	3	2	82
d__Bacteria	k__norank	p__Firmicutes	c__Clostridia	o__Clostridiales	f__Ruminococcaceae	g__Anaerotruncus	s__uncultured_bacterium_g__Anaerotruncus	OTU365	3	6	2	2	1	0	1	2	1	1	2	0	0	5	0	2	13	1	0	0	1	3	9	3	58
d__Bacteria	k__norank	p__Tenericutes	c__Mollicutes	o__Mollicutes_RF9	f__norank_o__Mollicutes_RF9	g__norank_o__Mollicutes_RF9	s__uncultured_Erysipelotrichaceae_bacterium_g__norank_o__Mollicutes_RF9	OTU429	0	1	0	0	0	0	0	0	45	11	0	0	2	0	0	0	0	0	0	0	0	0	0	0	59
d__Bacteria	k__norank	p__Firmicutes	c__Clostridia	o__Clostridiales	f__Lachnospiraceae	g__unclassified_f__Lachnospiraceae	s__unclassified_f__Lachnospiraceae	OTU303	29	0	1	0	0	2	4	0	0	0	0	0	0	0	0	0	0	0	0	0	2	2	0	4	44
d__Bacteria	k__norank	p__Bacteroidetes	c__Bacteroidia	o__Bacteroidales	f__Bacteroidales_S24-7_group	g__norank_f__Bacteroidales_S24-7_group	s__uncultured_Bacteroidales_bacterium_g__norank_f__Bacteroidales_S24-7_group	OTU421	3	11	4	0	0	0	0	0	15	14	32	0	18	15	7	11	0	14	1	4	18	2	20	26	215
d__Bacteria	k__norank	p__Actinobacteria	c__Actinobacteria	o__Coriobacteriales	f__Coriobacteriaceae	g__Enterorhabdus	s__unclassified_g__Enterorhabdus	OTU369	1	1	2	9	5	2	18	1	3	4	2	40	5	4	4	3	1	3	2	3	2	7	3	3	128
d__Bacteria	k__norank	p__Bacteroidetes	c__Bacteroidia	o__Bacteroidales	f__Bacteroidales_S24-7_group	g__norank_f__Bacteroidales_S24-7_group	s__uncultured_Bacteroidales_bacterium_g__norank_f__Bacteroidales_S24-7_group	OTU498	1	5	6	0	10	1	3	0	0	19	46	0	5	9	1	19	1	0	1	12	0	4	9	4	156
d__Bacteria	k__norank	p__Firmicutes	c__Clostridia	o__Clostridiales	f__Lachnospiraceae	g__Roseburia	s__unclassified_g__Roseburia	OTU671	6	5	34	0	519	30	3	12	19	26	5	0	42	21	44	16	3	43	2	0	7	54	1	41	933
d__Bacteria	k__norank	p__Bacteroidetes	c__Bacteroidia	o__Bacteroidales	f__Bacteroidales_S24-7_group	g__norank_f__Bacteroidales_S24-7_group	s__uncultured_bacterium_g__norank_f__Bacteroidales_S24-7_group	OTU154	2	1	4	3	2	4	0	1	3	1	1	0	0	0	0	0	1	2	3	8	2	1	6	11	56
d__Bacteria	k__norank	p__Firmicutes	c__Clostridia	o__Clostridiales	f__Ruminococcaceae	g__Ruminiclostridium_6	s__uncultured_bacterium_g__Ruminiclostridium_6	OTU25	0	5	0	3	0	0	0	0	1	0	0	0	0	0	0	5	0	0	0	0	0	0	0	0	14
d__Bacteria	k__norank	p__Firmicutes	c__Clostridia	o__Clostridiales	f__Lachnospiraceae	g__Lachnospiraceae_NK4A136_group	s__unclassified_g__Lachnospiraceae_NK4A136_group	OTU470	0	6	0	0	0	0	0	0	4	4	2	0	6	7	0	0	0	0	11	20	0	0	0	0	60
d__Bacteria	k__norank	p__Firmicutes	c__Clostridia	o__Clostridiales	f__Lachnospiraceae	g__Roseburia	s__unclassified_g__Roseburia	OTU97	0	576	0	34	0	25	0	292	142	292	194	29	320	144	0	110	0	0	179	317	0	1	1	0	2656
d__Bacteria	k__norank	p__Bacteroidetes	c__Bacteroidia	o__Bacteroidales	f__Bacteroidales_S24-7_group	g__norank_f__Bacteroidales_S24-7_group	s__uncultured_bacterium_g__norank_f__Bacteroidales_S24-7_group	OTU151	0	1	0	0	0	0	0	0	0	0	0	0	0	0	0	0	0	0	0	0	1	0	0	0	2
d__Bacteria	k__norank	p__Bacteroidetes	c__Bacteroidia	o__Bacteroidales	f__Bacteroidaceae	g__Bacteroides	s__Bacteroides_vulgatus_ATCC_8482	OTU302	91	21	13	35	28	62	20	191	1	0	0	0	0	1	0	0	35	15	2	6	26	23	8	41	619
d__Bacteria	k__norank	p__Firmicutes	c__Clostridia	o__Clostridiales	f__Ruminococcaceae	g__Ruminiclostridium	s__unclassified_g__Ruminiclostridium	OTU86	58	120	96	103	44	62	81	210	346	233	206	248	122	173	531	396	34	13	120	136	14	50	209	80	3685
d__Bacteria	k__norank	p__Firmicutes	c__Clostridia	o__Clostridiales	f__Lachnospiraceae	g__Lachnospiraceae_NK4A136_group	s__unclassified_g__Lachnospiraceae_NK4A136_group	OTU78	4	0	3	0	1	4	0	6	7	32	4	0	5	11	1	1	0	0	4	0	0	0	3	2	88
d__Bacteria	k__norank	p__Proteobacteria	c__Gammaproteobacteria	o__Enterobacteriales	f__Enterobacteriaceae	g__Escherichia-Shigella	s__unclassified_g__Escherichia-Shigella	OTU195	4	0	4	131	17	24	30	956	1	1	1	0	0	6	1	1	1	5	1	542	168	63	340	227	2524
d__Bacteria	k__norank	p__Bacteroidetes	c__Bacteroidia	o__Bacteroidales	f__Prevotellaceae	g__Prevotellaceae_UCG-001	s__uncultured_Bacteroidales_bacterium_g__Prevotellaceae_UCG-001	OTU678	0	0	0	0	0	0	0	0	0	0	0	0	0	0	0	0	0	0	0	37	33	5	31	52	158
d__Bacteria	k__norank	p__Firmicutes	c__Bacilli	o__Lactobacillales	f__Leuconostocaceae	g__Weissella	s__unclassified_g__Weissella	OTU5	0	0	0	111	1	20	244	46	0	0	0	0	0	0	1	0	0	2	0	133	82	63	37	23	763
d__Bacteria	k__norank	p__Firmicutes	c__Clostridia	o__Clostridiales	f__Defluviitaleaceae	g__Defluviitaleaceae_UCG-011	s__uncultured_organism_g__Defluviitaleaceae_UCG-011	OTU328	0	1	0	1	0	1	0	1	0	0	0	0	0	0	0	0	0	0	6	0	0	0	0	0	10
d__Bacteria	k__norank	p__Proteobacteria	c__Epsilonproteobacteria	o__Campylobacterales	f__Helicobacteraceae	g__Helicobacter	s__Helicobacter_hepaticus	OTU210	99	174	53	267	334	159	191	482	395	6	48	313	138	58	29	152	401	288	53	61	99	264	231	206	4501
d__Bacteria	k__norank	p__Firmicutes	c__Clostridia	o__Clostridiales	f__Lachnospiraceae	g__unclassified_f__Lachnospiraceae	s__unclassified_f__Lachnospiraceae	OTU469	7	36	3	5	6	4	3	8	6	13	2	16	19	3	16	4	6	7	4	2	1	6	4	3	184
d__Bacteria	k__norank	p__Bacteroidetes	c__Bacteroidia	o__Bacteroidales	f__Porphyromonadaceae	g__Odoribacter	s__uncultured_bacterium_g__Odoribacter	OTU645	0	157	151	0	1	6	18	0	13	16	10	7	4	19	25	14	5	5	19	79	6	46	15	13	629
d__Bacteria	k__norank	p__Bacteroidetes	c__Bacteroidia	o__Bacteroidales	f__Porphyromonadaceae	g__Odoribacter	s__unclassified_g__Odoribacter	OTU493	61	71	179	40	573	237	1413	410	84	29	12	552	334	401	1762	73	26	7	19	7	0	51	6	13	6360
d__Bacteria	k__norank	p__Firmicutes	c__Clostridia	o__Clostridiales	f__Lachnospiraceae	g__Lachnospiraceae_NK4A136_group	s__uncultured_bacterium_g__Lachnospiraceae_NK4A136_group	OTU257	84	65	120	4	100	14	19	34	28	80	16	0	9	26	3	7	9	17	98	38	10	42	67	54	944
d__Bacteria	k__norank	p__Actinobacteria	c__Actinobacteria	o__Coriobacteriales	f__Coriobacteriaceae	g__Enterorhabdus	s__uncultured_bacterium_g__Enterorhabdus	OTU371	0	0	0	0	0	0	0	1	0	0	0	40	3	1	0	0	0	0	0	0	0	0	0	0	45
d__Bacteria	k__norank	p__Firmicutes	c__Clostridia	o__Clostridiales	f__Lachnospiraceae	g__norank_f__Lachnospiraceae	s__Clostridium_sp._Clone-17	OTU214	315	934	225	48	831	63	261	130	25	100	67	3	81	144	122	19	1	202	376	671	215	258	207	74	5372
d__Bacteria	k__norank	p__Firmicutes	c__Clostridia	o__Clostridiales	f__Ruminococcaceae	g__Ruminococcaceae_UCG-014	s__[Clostridium]_papyrosolvens_g__Ruminococcaceae_UCG-014	OTU556	0	0	0	0	0	0	0	0	0	1	0	0	0	0	0	0	0	0	0	0	0	0	0	0	1
d__Bacteria	k__norank	p__Bacteroidetes	c__Bacteroidia	o__Bacteroidales	f__Bacteroidales_S24-7_group	g__norank_f__Bacteroidales_S24-7_group	s__uncultured_bacterium_g__norank_f__Bacteroidales_S24-7_group	OTU674	1	2	7	6	1	1	0	3	1	5	10	0	0	0	0	0	0	2	0	2	0	1	3	4	49
d__Bacteria	k__norank	p__Bacteroidetes	c__Bacteroidia	o__Bacteroidales	f__Bacteroidales_S24-7_group	g__norank_f__Bacteroidales_S24-7_group	s__uncultured_organism_g__norank_f__Bacteroidales_S24-7_group	OTU648	1	0	0	1	3	3	0	0	16	7	13	4	7	5	3	1	1	0	0	9	31	29	0	8	142
d__Bacteria	k__norank	p__Bacteroidetes	c__Bacteroidia	o__Bacteroidales	f__Bacteroidaceae	g__Bacteroides	s__Bacteroides_acidifaciens	OTU345	0	4	7	2	17	11	17	14	2	1	0	2	1	2	5	1	9	37	2	1	8	26	10	7	186
d__Bacteria	k__norank	p__Firmicutes	c__Clostridia	o__Clostridiales	f__Ruminococcaceae	g__Ruminiclostridium	s__uncultured_bacterium_g__Ruminiclostridium	OTU110	45	6	5	0	0	30	7	68	14	1	3	16	25	78	28	21	26	7	4	2	3	3	3	6	401
d__Bacteria	k__norank	p__Bacteroidetes	c__Bacteroidia	o__Bacteroidales	f__Bacteroidales_S24-7_group	g__norank_f__Bacteroidales_S24-7_group	s__uncultured_bacterium_g__norank_f__Bacteroidales_S24-7_group	OTU476	3	0	0	2	3	0	0	1	3	4	8	0	0	1	0	3	3	0	0	3	0	0	2	0	36
d__Bacteria	k__norank	p__Bacteroidetes	c__Bacteroidia	o__Bacteroidales	f__Bacteroidales_S24-7_group	g__norank_f__Bacteroidales_S24-7_group	s__uncultured_bacterium_g__norank_f__Bacteroidales_S24-7_group	OTU576	0	0	2	2	3	1	1	0	0	1	3	0	0	1	1	0	4	11	1	3	2	1	0	2	39
d__Bacteria	k__norank	p__Firmicutes	c__Clostridia	o__Clostridiales	f__Lachnospiraceae	g__Lachnospiraceae_NK4A136_group	s__Lachnospiraceae_bacterium_COE1	OTU548	2	10	7	2	1	10	0	16	6	9	10	2	8	2	2	1	0	0	1	5	8	10	6	10	128
d__Bacteria	k__norank	p__Bacteroidetes	c__Bacteroidia	o__Bacteroidales	f__Bacteroidales_S24-7_group	g__norank_f__Bacteroidales_S24-7_group	s__uncultured_bacterium_g__norank_f__Bacteroidales_S24-7_group	OTU570	74	160	110	254	122	78	125	110	26	75	87	103	40	57	28	94	47	47	72	116	104	43	46	38	2056
d__Bacteria	k__norank	p__Bacteroidetes	c__Bacteroidia	o__Bacteroidales	f__Bacteroidales_S24-7_group	g__norank_f__Bacteroidales_S24-7_group	s__uncultured_bacterium_g__norank_f__Bacteroidales_S24-7_group	OTU571	20	68	21	96	109	67	53	91	45	34	18	66	61	62	54	19	35	166	24	142	87	55	89	32	1514
d__Bacteria	k__norank	p__Bacteroidetes	c__Bacteroidia	o__Bacteroidales	f__Bacteroidales_S24-7_group	g__norank_f__Bacteroidales_S24-7_group	s__uncultured_bacterium_g__norank_f__Bacteroidales_S24-7_group	OTU573	14	0	3	11	8	0	7	0	1	2	0	0	0	2	0	3	4	6	14	0	4	1	0	1	81
d__Bacteria	k__norank	p__Firmicutes	c__Clostridia	o__Clostridiales	f__Ruminococcaceae	g__unclassified_f__Ruminococcaceae	s__unclassified_f__Ruminococcaceae	OTU373	0	0	0	0	0	0	0	0	0	0	0	0	0	0	0	0	0	0	0	0	0	4	1	2	7
d__Bacteria	k__norank	p__Firmicutes	c__Clostridia	o__Clostridiales	f__Ruminococcaceae	g__Ruminococcaceae_UCG-014	s__uncultured_organism_g__Ruminococcaceae_UCG-014	OTU16	9	91	1	5	0	12	0	0	94	8	45	3	5	84	31	6	3	0	7	0	11	17	7	8	447
d__Bacteria	k__norank	p__Bacteroidetes	c__Bacteroidia	o__Bacteroidales	f__Bacteroidales_S24-7_group	g__norank_f__Bacteroidales_S24-7_group	s__uncultured_bacterium_g__norank_f__Bacteroidales_S24-7_group	OTU279	19	274	445	308	313	136	360	299	334	27	149	86	398	280	510	105	495	594	150	385	394	389	294	309	7053
d__Bacteria	k__norank	p__Tenericutes	c__Mollicutes	o__Mollicutes_RF9	f__norank_o__Mollicutes_RF9	g__norank_o__Mollicutes_RF9	s__unclassified_g__norank_o__Mollicutes_RF9	OTU514	0	4	0	0	0	0	0	0	2	0	3	0	0	1	0	0	0	0	0	0	0	0	0	0	10
d__Bacteria	k__norank	p__Firmicutes	c__Clostridia	o__Clostridiales	f__Ruminococcaceae	g__unclassified_f__Ruminococcaceae	s__unclassified_f__Ruminococcaceae	OTU272	0	0	2	1	1	2	0	2	2	0	1	2	0	3	0	1	3	0	0	3	4	3	2	4	36
d__Bacteria	k__norank	p__Firmicutes	c__Clostridia	o__Clostridiales	f__Ruminococcaceae	g__unclassified_f__Ruminococcaceae	s__unclassified_f__Ruminococcaceae	OTU273	1	2	0	7	4	1	0	0	0	0	0	1	0	1	1	3	2	2	1	2	1	2	2	2	35
d__Bacteria	k__norank	p__Firmicutes	c__Clostridia	o__Clostridiales	f__Ruminococcaceae	g__Ruminococcaceae_UCG-010	s__uncultured_bacterium_g__Ruminococcaceae_UCG-010	OTU47	3	1	4	5	0	2	0	1	0	0	0	0	1	3	0	2	0	0	0	0	0	0	0	0	22
d__Bacteria	k__norank	p__Cyanobacteria	c__Cyanobacteria	o__Gastranaerophilales	f__norank_o__Gastranaerophilales	g__norank_o__Gastranaerophilales	s__unclassified_g__norank_o__Gastranaerophilales	OTU116	0	0	0	0	0	1	0	0	0	0	0	0	0	0	0	0	0	0	0	0	0	0	0	0	1
d__Bacteria	k__norank	p__Tenericutes	c__Mollicutes	o__Mollicutes_RF9	f__norank_o__Mollicutes_RF9	g__norank_o__Mollicutes_RF9	s__unclassified_g__norank_o__Mollicutes_RF9	OTU457	0	0	0	0	0	0	0	0	0	3	0	94	2	9	0	19	0	0	0	0	0	0	0	0	127
d__Bacteria	k__norank	p__Bacteroidetes	c__Bacteroidia	o__Bacteroidales	f__unclassified_o__Bacteroidales	g__unclassified_o__Bacteroidales	s__unclassified_o__Bacteroidales	OTU80	2	0	1	3	12	9	9	1	1	3	1	0	0	6	0	4	9	30	4	12	25	9	14	2	157
d__Bacteria	k__norank	p__Bacteroidetes	c__Bacteroidia	o__Bacteroidales	f__Bacteroidales_S24-7_group	g__norank_f__Bacteroidales_S24-7_group	s__unclassified_g__norank_f__Bacteroidales_S24-7_group	OTU432	0	1	0	3	1	0	5	0	5	14	4	0	5	17	0	6	0	0	0	0	0	0	0	0	61
d__Bacteria	k__norank	p__Firmicutes	c__Clostridia	o__Clostridiales	f__Lachnospiraceae	g__Lachnospiraceae_NK4A136_group	s__unclassified_g__Lachnospiraceae_NK4A136_group	OTU528	0	231	0	52	0	1	0	92	263	293	347	10	502	259	0	17	0	0	315	558	0	0	6	1	2947
d__Bacteria	k__norank	p__Bacteroidetes	c__Bacteroidia	o__Bacteroidales	f__Bacteroidales_S24-7_group	g__norank_f__Bacteroidales_S24-7_group	s__unclassified_g__norank_f__Bacteroidales_S24-7_group	OTU439	0	1	0	0	0	0	0	0	0	4	22	0	0	0	0	0	0	0	0	8	0	0	3	2	40
d__Bacteria	k__norank	p__Firmicutes	c__Clostridia	o__Clostridiales	f__Clostridiales_vadinBB60_group	g__norank_f__Clostridiales_vadinBB60_group	s__uncultured_bacterium_g__norank_f__Clostridiales_vadinBB60_group	OTU3	17	10	9	3	13	0	10	0	0	8	1	0	0	12	5	2	2	2	0	5	1	25	6	0	131
d__Bacteria	k__norank	p__Proteobacteria	c__Betaproteobacteria	o__Burkholderiales	f__Alcaligenaceae	g__Parasutterella	s__uncultured_organism_g__Parasutterella	OTU148	0	0	0	0	0	0	0	0	0	1	0	0	0	0	0	0	0	0	0	0	0	0	0	0	1
d__Bacteria	k__norank	p__Bacteroidetes	c__Bacteroidia	o__Bacteroidales	f__Rikenellaceae	g__Rikenella	s__Rikenella_microfusus_DSM_15922	OTU300	12	484	12	213	5	97	438	8	0	0	0	766	530	546	1834	272	0	1	0	145	0	18	0	0	5381
d__Bacteria	k__norank	p__Bacteroidetes	c__Bacteroidia	o__Bacteroidales	f__Bacteroidales_S24-7_group	g__norank_f__Bacteroidales_S24-7_group	s__uncultured_bacterium_g__norank_f__Bacteroidales_S24-7_group	OTU376	1360	2	306	829	497	585	443	22	1	15	19	3	5	10	5	11	6009	586	2330	70	1167	754	42	276	15347
d__Bacteria	k__norank	p__Firmicutes	c__Clostridia	o__Clostridiales	f__Lachnospiraceae	g__[Eubacterium]_rectale_group	s__unclassified_g__[Eubacterium]_rectale_group	OTU344	0	3	0	0	0	0	0	0	1	0	1	0	2	0	1	0	0	0	0	2	0	0	0	0	10
d__Bacteria	k__norank	p__Bacteroidetes	c__Bacteroidia	o__Bacteroidales	f__unclassified_o__Bacteroidales	g__unclassified_o__Bacteroidales	s__unclassified_o__Bacteroidales	OTU12	0	4	0	4	5	4	10	0	1	0	0	0	2	1	1	1	1	29	2	5	12	4	13	13	112
d__Bacteria	k__norank	p__Firmicutes	c__Clostridia	o__Clostridiales	f__Lachnospiraceae	g__Lachnospiraceae_NK4A136_group	s__uncultured_bacterium_g__Lachnospiraceae_NK4A136_group	OTU422	0	0	0	0	0	77	0	43	191	14	64	0	21	58	0	4	0	0	0	4	18	4	0	0	498
d__Bacteria	k__norank	p__Bacteroidetes	c__Bacteroidia	o__Bacteroidales	f__Rikenellaceae	g__Rikenellaceae_RC9_gut_group	s__unclassified_g__Rikenellaceae_RC9_gut_group	OTU669	237	731	286	1007	253	1128	683	707	420	66	134	951	1412	512	405	1422	75	1548	234	957	510	588	892	859	16017
d__Bacteria	k__norank	p__Bacteroidetes	c__Bacteroidia	o__Bacteroidales	f__unclassified_o__Bacteroidales	g__unclassified_o__Bacteroidales	s__unclassified_o__Bacteroidales	OTU575	0	2	0	0	0	0	0	2	1	1	0	0	2	4	16	3	0	16	0	0	4	1	3	2	57
d__Bacteria	k__norank	p__Firmicutes	c__Clostridia	o__Clostridiales	f__Lachnospiraceae	g__[Eubacterium]_ventriosum_group	s__uncultured_organism_g__[Eubacterium]_ventriosum_group	OTU348	0	0	0	0	0	0	0	0	9	0	0	0	0	0	0	0	0	0	0	0	0	0	0	0	9
d__Bacteria	k__norank	p__Tenericutes	c__Mollicutes	o__Mollicutes_RF9	f__norank_o__Mollicutes_RF9	g__norank_o__Mollicutes_RF9	s__unclassified_g__norank_o__Mollicutes_RF9	OTU462	0	1	0	9	0	0	0	0	0	0	0	0	14	10	0	0	0	0	7	0	0	0	0	0	41
d__Bacteria	k__norank	p__Tenericutes	c__Mollicutes	o__Mollicutes_RF9	f__norank_o__Mollicutes_RF9	g__norank_o__Mollicutes_RF9	s__unclassified_g__norank_o__Mollicutes_RF9	OTU461	0	1	0	0	0	2	0	0	0	3	2	0	5	2	0	0	0	0	0	1	0	0	2	0	18
d__Bacteria	k__norank	p__Tenericutes	c__Mollicutes	o__Mollicutes_RF9	f__norank_o__Mollicutes_RF9	g__norank_o__Mollicutes_RF9	s__unclassified_g__norank_o__Mollicutes_RF9	OTU460	0	0	0	0	0	0	0	0	4	2	2	0	6	19	0	0	0	0	0	0	0	0	0	0	33
d__Bacteria	k__norank	p__Bacteroidetes	c__Bacteroidia	o__Bacteroidales	f__Bacteroidales_S24-7_group	g__norank_f__Bacteroidales_S24-7_group	s__uncultured_Bacteroidales_bacterium_g__norank_f__Bacteroidales_S24-7_group	OTU98	15	10	14	7	5	7	5	1	3	0	0	1	0	6	0	1	16	11	34	22	36	16	5	5	220
d__Bacteria	k__norank	p__Firmicutes	c__Clostridia	o__Clostridiales	f__Lachnospiraceae	g__unclassified_f__Lachnospiraceae	s__unclassified_f__Lachnospiraceae	OTU127	0	0	1	0	0	42	0	45	1	0	0	13	0	12	0	0	0	4	0	1	1	0	5	1	126
d__Bacteria	k__norank	p__Firmicutes	c__Clostridia	o__Clostridiales	f__Lachnospiraceae	g__Coprococcus_1	s__unclassified_g__Coprococcus_1	OTU253	2	6	7	1	3	2	0	15	5	20	7	8	2	63	0	5	1	0	2	3	0	1	4	7	164
d__Bacteria	k__norank	p__Firmicutes	c__Clostridia	o__Clostridiales	f__Lachnospiraceae	g__Coprococcus_1	s__unclassified_g__Coprococcus_1	OTU399	2	2	0	0	0	0	0	1	1	7	3	5	1	1	0	4	0	0	1	0	1	0	4	1	34
d__Bacteria	k__norank	p__Firmicutes	c__Clostridia	o__Clostridiales	f__Ruminococcaceae	g__Butyricicoccus	s__unclassified_g__Butyricicoccus	OTU246	1	1	0	1	1	9	0	55	18	13	9	0	16	18	5	19	0	0	2	2	0	0	1	5	176
d__Bacteria	k__norank	p__Firmicutes	c__Erysipelotrichia	o__Erysipelotrichales	f__Erysipelotrichaceae	g__Candidatus_Stoquefichus	s__uncultured_bacterium_g__Candidatus_Stoquefichus	OTU48	4	0	1	0	4	0	0	0	0	0	0	0	0	0	0	0	0	0	0	0	3	3	0	5	20
d__Bacteria	k__norank	p__Tenericutes	c__Mollicutes	o__Anaeroplasmatales	f__Anaeroplasmataceae	g__Anaeroplasma	s__uncultured_bacterium_g__Anaeroplasma	OTU504	8	2	10	0	0	19	0	0	0	0	0	0	0	4	0	23	0	0	0	0	0	1	18	1	86
d__Bacteria	k__norank	p__Firmicutes	c__Clostridia	o__Clostridiales	f__Ruminococcaceae	g__Ruminococcaceae_UCG-005	s__uncultured_Clostridiales_bacterium_g__Ruminococcaceae_UCG-005	OTU84	0	11	0	1	2	1	0	0	2	3	1	1	2	5	0	0	2	1	0	0	0	6	0	0	38
d__Bacteria	k__norank	p__Firmicutes	c__Clostridia	o__Clostridiales	f__Ruminococcaceae	g__Candidatus_Soleaferrea	s__unclassified_g__Candidatus_Soleaferrea	OTU256	1	1	1	0	0	0	0	0	0	0	0	2	0	0	0	0	0	0	0	0	0	0	0	0	5
d__Bacteria	k__norank	p__Firmicutes	c__Clostridia	o__Clostridiales	f__Ruminococcaceae	g__Ruminococcaceae_UCG-014	s__uncultured_bacterium_g__Ruminococcaceae_UCG-014	OTU270	0	0	0	5	0	0	0	0	6	3	8	0	0	0	0	0	0	0	1	0	0	1	11	3	38
d__Bacteria	k__norank	p__Firmicutes	c__Clostridia	o__Clostridiales	f__Lachnospiraceae	g__norank_f__Lachnospiraceae	s__uncultured_bacterium_g__norank_f__Lachnospiraceae	OTU153	13	4	4	0	13	0	1	2	13	7	3	7	16	3	18	7	3	26	2	1	4	10	7	1	165
d__Bacteria	k__norank	p__Firmicutes	c__Clostridia	o__Clostridiales	f__Ruminococcaceae	g__[Eubacterium]_coprostanoligenes_group	s__uncultured_organism_g__[Eubacterium]_coprostanoligenes_group	OTU183	0	0	0	0	0	0	0	0	0	0	0	0	0	0	0	0	0	0	0	0	0	1	0	0	1
d__Bacteria	k__norank	p__Firmicutes	c__Clostridia	o__Clostridiales	f__Clostridiales_vadinBB60_group	g__norank_f__Clostridiales_vadinBB60_group	s__unclassified_g__norank_f__Clostridiales_vadinBB60_group	OTU290	3	13	22	3	15	36	9	0	78	9	10	37	23	14	52	7	1	0	29	8	2	0	1	0	372
d__Bacteria	k__norank	p__Firmicutes	c__Clostridia	o__Clostridiales	f__Ruminococcaceae	g__Ruminiclostridium	s__uncultured_bacterium_g__Ruminiclostridium	OTU321	6	1	0	4	17	51	25	93	96	61	130	102	86	90	88	255	7	7	18	12	21	17	42	13	1242
d__Bacteria	k__norank	p__Firmicutes	c__Clostridia	o__Clostridiales	f__Ruminococcaceae	g__Candidatus_Soleaferrea	s__Ruminococcaceae_bacterium_GD6	OTU297	0	0	0	4	0	6	0	0	0	0	0	0	0	0	0	0	0	0	0	0	0	0	0	0	10
d__Bacteria	k__norank	p__Firmicutes	c__Clostridia	o__Clostridiales	f__Clostridiales_vadinBB60_group	g__norank_f__Clostridiales_vadinBB60_group	s__uncultured_bacterium_g__norank_f__Clostridiales_vadinBB60_group	OTU117	1	1	0	2	0	0	0	0	0	0	0	0	0	0	0	0	0	0	1	0	0	0	0	0	5
d__Bacteria	k__norank	p__Firmicutes	c__unclassified_p__Firmicutes	o__unclassified_p__Firmicutes	f__unclassified_p__Firmicutes	g__unclassified_p__Firmicutes	s__unclassified_p__Firmicutes	OTU101	0	0	0	0	1	0	0	0	0	0	0	0	0	0	0	0	0	0	0	1	0	3	0	1	6
d__Bacteria	k__norank	p__Firmicutes	c__Clostridia	o__Clostridiales	f__Lachnospiraceae	g__Lachnospiraceae_UCG-006	s__uncultured_bacterium_g__Lachnospiraceae_UCG-006	OTU141	237	913	256	62	301	79	106	184	114	272	77	108	221	212	270	97	128	118	127	47	37	145	54	144	4309
d__Bacteria	k__norank	p__Firmicutes	c__Clostridia	o__Clostridiales	f__Ruminococcaceae	g__Ruminococcus_1	s__unclassified_g__Ruminococcus_1	OTU283	0	0	0	2	0	87	0	0	0	0	0	0	0	0	0	0	0	0	0	0	0	0	0	0	89
d__Bacteria	k__norank	p__Actinobacteria	c__Actinobacteria	o__Coriobacteriales	f__Coriobacteriaceae	g__Enterorhabdus	s__uncultured_bacterium_g__Enterorhabdus	OTU76	1	2	0	2	2	0	0	0	0	0	0	3	0	1	2	0	0	1	2	1	0	1	0	1	19
d__Bacteria	k__norank	p__Firmicutes	c__Clostridia	o__Clostridiales	f__Ruminococcaceae	g__unclassified_f__Ruminococcaceae	s__unclassified_f__Ruminococcaceae	OTU308	2	37	5	8	13	7	2	49	22	7	15	33	22	9	1	39	4	15	9	32	0	4	40	14	389
d__Bacteria	k__norank	p__Bacteroidetes	c__Bacteroidia	o__Bacteroidales	f__Bacteroidales_S24-7_group	g__norank_f__Bacteroidales_S24-7_group	s__uncultured_bacterium_g__norank_f__Bacteroidales_S24-7_group	OTU70	0	3	0	0	7	2	5	1	2	1	2	0	3	2	0	1	0	13	1	2	10	3	13	8	79
d__Bacteria	k__norank	p__Bacteroidetes	c__Bacteroidia	o__Bacteroidales	f__unclassified_o__Bacteroidales	g__unclassified_o__Bacteroidales	s__unclassified_o__Bacteroidales	OTU621	0	0	1	5	6	0	3	0	2	0	0	0	1	4	0	1	3	6	1	1	9	1	4	3	51
d__Bacteria	k__norank	p__Firmicutes	c__Clostridia	o__Clostridiales	f__Lachnospiraceae	g__Lachnoclostridium	s__unclassified_g__Lachnoclostridium	OTU531	2	14	4	1	9	1	2	5	1	145	17	283	167	25	1	7	1	1	19	2	4	3	3	1	718
d__Bacteria	k__norank	p__Bacteroidetes	c__Bacteroidia	o__Bacteroidales	f__unclassified_o__Bacteroidales	g__unclassified_o__Bacteroidales	s__unclassified_o__Bacteroidales	OTU626	1	6	0	0	7	2	6	0	0	0	0	0	0	0	0	0	5	11	3	4	9	4	7	5	70
d__Bacteria	k__norank	p__Firmicutes	c__Clostridia	o__Clostridiales	f__Ruminococcaceae	g__Anaerotruncus	s__uncultured_bacterium_g__Anaerotruncus	OTU45	18	58	9	3	74	18	104	45	15	17	24	93	26	37	156	10	1	47	17	4	10	40	8	21	855
d__Bacteria	k__norank	p__Firmicutes	c__Clostridia	o__Clostridiales	f__Lachnospiraceae	g__Blautia	s__Lachnospiraceae_bacterium_DW59	OTU463	0	55	1	9	0	0	0	1	5	12	0	151	1080	19	0	98	0	0	0	1	0	0	0	0	1432
d__Bacteria	k__norank	p__Bacteroidetes	c__Bacteroidia	o__Bacteroidales	f__Bacteroidales_S24-7_group	g__norank_f__Bacteroidales_S24-7_group	s__uncultured_bacterium_g__norank_f__Bacteroidales_S24-7_group	OTU681	9	2	20	4	2	3	7	0	4	1	1	0	1	2	1	2	7	0	5	3	11	4	26	27	142
d__Bacteria	k__norank	p__Firmicutes	c__Bacilli	o__Lactobacillales	f__Lactobacillaceae	g__Lactobacillus	s__unclassified_g__Lactobacillus	OTU165	42	18	286	318	183	88	54	6	0	88	2	14	50	0	0	20	596	13	25	388	89	1070	654	279	4283
d__Bacteria	k__norank	p__Firmicutes	c__Clostridia	o__Clostridiales	f__Lachnospiraceae	g__Coprococcus_1	s__uncultured_bacterium_g__Coprococcus_1	OTU518	4	4	3	0	8	1	5	9	1	1	0	0	1	6	1	1	3	1	3	2	4	5	17	2	82
d__Bacteria	k__norank	p__Cyanobacteria	c__Cyanobacteria	o__Gastranaerophilales	f__norank_o__Gastranaerophilales	g__norank_o__Gastranaerophilales	s__uncultured_bacterium_g__norank_o__Gastranaerophilales	OTU396	6	2	0	1	0	17	0	0	10	7	1	0	0	10	0	6	0	0	0	0	7	1	2	4	74
d__Bacteria	k__norank	p__Bacteroidetes	c__Bacteroidia	o__Bacteroidales	f__Bacteroidales_S24-7_group	g__norank_f__Bacteroidales_S24-7_group	s__uncultured_bacterium_g__norank_f__Bacteroidales_S24-7_group	OTU113	132	106	214	353	320	211	314	39	85	473	82	87	426	660	626	321	0	352	375	14	30	7	45	16	5288
d__Bacteria	k__norank	p__Firmicutes	c__Bacilli	o__Bacillales	f__Staphylococcaceae	g__Staphylococcus	s__Staphylococcus_xylosus	OTU339	0	1	0	3	1	0	0	0	2	0	0	0	0	2	5	0	0	0	0	1	0	1	1	1	18
d__Bacteria	k__norank	p__Bacteroidetes	c__Bacteroidia	o__Bacteroidales	f__Bacteroidales_S24-7_group	g__norank_f__Bacteroidales_S24-7_group	s__uncultured_bacterium_g__norank_f__Bacteroidales_S24-7_group	OTU115	13	0	5	1	1	3	1	3	0	0	0	0	0	1	0	0	3	0	3	3	2	1	4	4	48
d__Bacteria	k__norank	p__Firmicutes	c__Clostridia	o__Clostridiales	f__Ruminococcaceae	g__Anaerotruncus	s__uncultured_bacterium_g__Anaerotruncus	OTU527	0	18	27	5	6	4	4	29	25	28	18	32	11	9	23	2	0	4	2	2	3	3	5	3	263
d__Bacteria	k__norank	p__Bacteroidetes	c__Bacteroidia	o__Bacteroidales	f__Bacteroidales_S24-7_group	g__norank_f__Bacteroidales_S24-7_group	s__unclassified_g__norank_f__Bacteroidales_S24-7_group	OTU561	0	0	0	0	0	0	0	0	2	10	36	0	1	0	0	0	0	0	0	55	19	37	0	0	160
d__Bacteria	k__norank	p__Cyanobacteria	c__Cyanobacteria	o__Gastranaerophilales	f__norank_o__Gastranaerophilales	g__norank_o__Gastranaerophilales	s__uncultured_bacterium_g__norank_o__Gastranaerophilales	OTU484	0	0	0	0	0	0	0	0	0	0	0	0	0	26	0	0	0	0	0	0	0	0	0	0	26
d__Bacteria	k__norank	p__Firmicutes	c__Erysipelotrichia	o__Erysipelotrichales	f__Erysipelotrichaceae	g__Faecalitalea	s__[Eubacterium]_dolichum	OTU479	3	55	2	74	3	1	10	0	18	4	1	90	80	2	1	0	6	3	1	2	2	0	1	32	391
d__Bacteria	k__norank	p__Bacteroidetes	c__Bacteroidia	o__Bacteroidales	f__Porphyromonadaceae	g__Butyricimonas	s__uncultured_bacterium_g__Butyricimonas	OTU307	0	1	0	2	5	2	1	19	0	0	0	0	0	0	0	0	0	0	0	0	1	0	1	1	33
d__Bacteria	k__norank	p__Proteobacteria	c__Betaproteobacteria	o__Burkholderiales	f__Alcaligenaceae	g__Parasutterella	s__uncultured_bacterium_g__Parasutterella	OTU197	5	8	11	8	29	23	26	3	7	15	64	107	7	3	4	7	25	64	20	7	47	50	10	62	612
d__Bacteria	k__norank	p__Firmicutes	c__Clostridia	o__Clostridiales	f__Lachnospiraceae	g__norank_f__Lachnospiraceae	s__unclassified_g__norank_f__Lachnospiraceae	OTU488	0	0	3	0	1	5	7	0	17	1	5	2	0	40	17	7	0	0	4	2	2	0	0	3	116
d__Bacteria	k__norank	p__Tenericutes	c__Mollicutes	o__Mollicutes_RF9	f__norank_o__Mollicutes_RF9	g__norank_o__Mollicutes_RF9	s__uncultured_bacterium_g__norank_o__Mollicutes_RF9	OTU487	0	5	2	0	0	4	0	0	2	0	5	0	0	7	0	0	0	0	0	0	0	0	3	0	28
d__Bacteria	k__norank	p__Bacteroidetes	c__Bacteroidia	o__Bacteroidales	f__Porphyromonadaceae	g__Odoribacter	s__uncultured_bacterium_g__Odoribacter	OTU631	0	0	0	0	0	0	0	0	0	0	0	0	0	0	0	0	0	0	0	108	1	83	0	0	192
d__Bacteria	k__norank	p__Firmicutes	c__Clostridia	o__Clostridiales	f__Lachnospiraceae	g__Lachnoclostridium	s__uncultured_bacterium_g__Lachnoclostridium	OTU295	25	81	64	7	21	103	93	44	78	201	70	0	7	226	20	10	10	15	108	57	8	40	13	24	1325
d__Bacteria	k__norank	p__Firmicutes	c__Erysipelotrichia	o__Erysipelotrichales	f__Erysipelotrichaceae	g__unclassified_f__Erysipelotrichaceae	s__unclassified_f__Erysipelotrichaceae	OTU103	8	3	6	4	208	19	12	0	0	0	5	1	0	58	38	2	14	20	26	0	41	174	6	32	677
d__Bacteria	k__norank	p__Bacteroidetes	c__Bacteroidia	o__Bacteroidales	f__Bacteroidales_S24-7_group	g__norank_f__Bacteroidales_S24-7_group	s__uncultured_bacterium_g__norank_f__Bacteroidales_S24-7_group	OTU637	65	0	23	113	203	57	141	3	0	0	0	0	0	0	0	0	92	41	168	57	286	123	63	103	1538
d__Bacteria	k__norank	p__Firmicutes	c__Clostridia	o__Clostridiales	f__Lachnospiraceae	g__unclassified_f__Lachnospiraceae	s__unclassified_f__Lachnospiraceae	OTU50	4	11	10	2	11	9	0	29	4	21	7	6	2	24	0	3	1	2	7	0	7	5	17	6	188
d__Bacteria	k__norank	p__Bacteroidetes	c__Bacteroidia	o__Bacteroidales	f__Bacteroidales_S24-7_group	g__norank_f__Bacteroidales_S24-7_group	s__uncultured_bacterium_g__norank_f__Bacteroidales_S24-7_group	OTU633	129	395	288	517	436	217	344	101	1028	494	746	186	583	764	234	145	53	576	375	259	645	345	779	594	10233
d__Bacteria	k__norank	p__Bacteroidetes	c__Bacteroidia	o__Bacteroidales	f__Prevotellaceae	g__Alloprevotella	s__gut_metagenome_g__Alloprevotella	OTU654	7771	362	5036	4037	105	2604	2467	20	0	0	1	0	0	0	0	0	1699	37	1200	193	1550	2114	3225	6302	38723
d__Bacteria	k__norank	p__Firmicutes	c__Erysipelotrichia	o__Erysipelotrichales	f__Erysipelotrichaceae	g__unclassified_f__Erysipelotrichaceae	s__unclassified_f__Erysipelotrichaceae	OTU458	0	23	6	1	0	0	0	0	1	10	11	33	138	11	0	0	0	0	0	5	0	0	32	7	278
d__Bacteria	k__norank	p__Firmicutes	c__Clostridia	o__Clostridiales	f__Lachnospiraceae	g__unclassified_f__Lachnospiraceae	s__unclassified_f__Lachnospiraceae	OTU55	6	8	6	0	3	2	2	1	3	0	1	1	4	3	0	0	1	2	1	0	0	0	1	0	45
d__Bacteria	k__norank	p__Bacteroidetes	c__Bacteroidia	o__Bacteroidales	f__Prevotellaceae	g__Prevotella_9	s__uncultured_bacterium_g__Prevotella_9	OTU229	2	0	0	0	0	0	1	1	0	0	0	0	1	1	0	1	1	3	0	0	3	1	0	0	15
d__Bacteria	k__norank	p__Firmicutes	c__Clostridia	o__Clostridiales	f__Lachnospiraceae	g__Lachnospiraceae_NK4A136_group	s__uncultured_bacterium_g__Lachnospiraceae_NK4A136_group	OTU592	0	0	4	0	0	9	0	0	452	84	5	11	110	302	0	32	0	0	81	3	0	0	0	0	1093
d__Bacteria	k__norank	p__Bacteroidetes	c__Bacteroidia	o__Bacteroidales	f__Bacteroidales_S24-7_group	g__norank_f__Bacteroidales_S24-7_group	s__uncultured_bacterium_g__norank_f__Bacteroidales_S24-7_group	OTU331	19	0	2	0	2	0	10	1	0	0	0	0	0	0	0	0	87	0	16	0	5	1	0	0	143
d__Bacteria	k__norank	p__Bacteroidetes	c__Bacteroidia	o__Bacteroidales	f__Bacteroidales_S24-7_group	g__norank_f__Bacteroidales_S24-7_group	s__uncultured_bacterium_g__norank_f__Bacteroidales_S24-7_group	OTU140	0	0	0	1	0	0	1	0	0	0	0	0	0	0	0	0	9	0	0	0	0	1	0	1	13
d__Bacteria	k__norank	p__Firmicutes	c__Clostridia	o__Clostridiales	f__Lachnospiraceae	g__Lachnospiraceae_NK4A136_group	s__uncultured_bacterium_g__Lachnospiraceae_NK4A136_group	OTU599	1	2	0	1	0	1	0	16	1	8	2	4	0	2	0	40	0	0	4	3	0	0	54	13	152
d__Bacteria	k__norank	p__Bacteroidetes	c__Bacteroidia	o__Bacteroidales	f__Bacteroidales_S24-7_group	g__norank_f__Bacteroidales_S24-7_group	s__unclassified_g__norank_f__Bacteroidales_S24-7_group	OTU96	4	4	5	22	6	7	4	1	9	0	1	7	3	4	1	1	73	215	126	182	155	94	130	88	1142
d__Bacteria	k__norank	p__Firmicutes	c__Clostridia	o__Clostridiales	f__Peptococcaceae	g__norank_f__Peptococcaceae	s__uncultured_bacterium_g__norank_f__Peptococcaceae	OTU31	0	2	1	69	2	7	9	15	0	3	1	7	5	5	5	1	0	2	0	8	3	4	7	5	161
d__Bacteria	k__norank	p__Firmicutes	c__Erysipelotrichia	o__Erysipelotrichales	f__Erysipelotrichaceae	g__[Clostridium]_innocuum_group	s__uncultured_bacterium_g__[Clostridium]_innocuum_group	OTU134	0	0	0	0	0	1	0	0	0	0	0	0	0	0	0	0	5	26	0	0	0	0	0	0	32
d__Bacteria	k__norank	p__Firmicutes	c__Clostridia	o__Clostridiales	f__Ruminococcaceae	g__norank_f__Ruminococcaceae	s__unclassified_g__norank_f__Ruminococcaceae	OTU673	10	5	3	1	0	7	5	102	113	192	99	152	187	594	78	90	0	1	44	18	1	5	166	21	1894
d__Bacteria	k__norank	p__Firmicutes	c__Clostridia	o__Clostridiales	f__Family_XIII	g__Family_XIII_AD3011_group	s__uncultured_Clostridiales_bacterium_g__Family_XIII_AD3011_group	OTU372	8	4	11	28	12	8	5	4	3	5	10	18	2	15	3	4	9	9	12	0	4	6	8	13	201
d__Bacteria	k__norank	p__Firmicutes	c__Clostridia	o__Clostridiales	f__Lachnospiraceae	g__Tyzzerella_3	s__unclassified_g__Tyzzerella_3	OTU118	0	0	0	0	0	0	0	0	5	0	0	0	0	4	0	0	0	0	0	0	0	0	0	0	9
d__Bacteria	k__norank	p__Bacteroidetes	c__Bacteroidia	o__Bacteroidales	f__Bacteroidales_S24-7_group	g__norank_f__Bacteroidales_S24-7_group	s__unclassified_g__norank_f__Bacteroidales_S24-7_group	OTU106	33	45	15	6	11	6	7	1	27	3	1	0	16	20	2	50	4	78	15	67	36	32	23	22	520
d__Bacteria	k__norank	p__Bacteroidetes	c__Bacteroidia	o__Bacteroidales	f__Bacteroidales_S24-7_group	g__norank_f__Bacteroidales_S24-7_group	s__uncultured_bacterium_g__norank_f__Bacteroidales_S24-7_group	OTU145	3	0	0	0	1	0	1	1	1	4	8	0	0	7	0	0	5	2	6	1	10	0	4	1	55
d__Bacteria	k__norank	p__Firmicutes	c__Clostridia	o__Clostridiales	f__Lachnospiraceae	g__Roseburia	s__unclassified_g__Roseburia	OTU250	17	35	3	0	13	0	2	4	1	34	3	2	6	7	0	11	0	8	0	0	8	0	9	2	165
d__Bacteria	k__norank	p__Firmicutes	c__Clostridia	o__Clostridiales	f__Clostridiales_vadinBB60_group	g__norank_f__Clostridiales_vadinBB60_group	s__unclassified_g__norank_f__Clostridiales_vadinBB60_group	OTU251	0	7	0	0	0	0	0	0	0	0	0	0	0	0	0	0	0	0	0	0	0	0	0	0	7
d__Bacteria	k__norank	p__Firmicutes	c__Clostridia	o__Clostridiales	f__Lachnospiraceae	g__Roseburia	s__unclassified_g__Roseburia	OTU313	0	0	0	4	0	2	0	52	0	18	1	20	28	15	0	26	0	0	0	0	0	0	0	0	166
d__Bacteria	k__norank	p__Bacteroidetes	c__Bacteroidia	o__Bacteroidales	f__Bacteroidaceae	g__Bacteroides	s__unclassified_g__Bacteroides	OTU595	43	72	44	607	750	683	408	293	36	30	12	349	61	253	504	125	326	1388	64	217	500	485	668	257	8175
d__Bacteria	k__norank	p__Proteobacteria	c__Alphaproteobacteria	o__Rhodospirillales	f__Rhodospirillaceae	g__norank_f__Rhodospirillaceae	s__unclassified_g__norank_f__Rhodospirillaceae	OTU208	0	0	0	0	0	1	0	0	0	0	0	0	0	0	0	0	0	3	0	0	0	0	1	1	6
d__Bacteria	k__norank	p__Firmicutes	c__Clostridia	o__Clostridiales	f__Ruminococcaceae	g__Anaerotruncus	s__uncultured_bacterium_g__Anaerotruncus	OTU382	0	3	2	1	0	0	1	5	3	0	1	3	0	3	0	1	1	0	3	0	0	0	2	1	30
d__Bacteria	k__norank	p__Firmicutes	c__Clostridia	o__Clostridiales	f__Lachnospiraceae	g__Lachnospiraceae_NK4A136_group	s__uncultured_bacterium_g__Lachnospiraceae_NK4A136_group	OTU88	9	206	14	18	17	23	5	32	23	173	13	0	2	3	14	7	4	2	16	50	4	11	25	8	679
d__Bacteria	k__norank	p__Bacteroidetes	c__Bacteroidia	o__Bacteroidales	f__Bacteroidales_S24-7_group	g__norank_f__Bacteroidales_S24-7_group	s__uncultured_Bacteroidales_bacterium_g__norank_f__Bacteroidales_S24-7_group	OTU555	1	15	9	1	19	4	6	1	0	14	115	0	14	18	8	13	2	26	1	44	27	18	13	40	409
d__Bacteria	k__norank	p__Firmicutes	c__Clostridia	o__Clostridiales	f__Ruminococcaceae	g__Ruminiclostridium_9	s__unclassified_g__Ruminiclostridium_9	OTU509	115	120	131	46	104	74	47	426	204	318	177	523	789	248	332	373	27	50	51	97	52	32	160	62	4558
d__Bacteria	k__norank	p__Bacteroidetes	c__Bacteroidia	o__Bacteroidales	f__Bacteroidales_S24-7_group	g__norank_f__Bacteroidales_S24-7_group	s__uncultured_bacterium_g__norank_f__Bacteroidales_S24-7_group	OTU49	14	7	10	4	4	3	10	0	4	1	0	0	2	13	0	1	0	13	31	3	0	1	0	0	121
d__Bacteria	k__norank	p__Bacteroidetes	c__Bacteroidia	o__Bacteroidales	f__unclassified_o__Bacteroidales	g__unclassified_o__Bacteroidales	s__unclassified_o__Bacteroidales	OTU95	1	0	4	5	14	4	4	0	0	0	0	0	0	0	0	0	41	13	4	1	7	12	0	0	110
d__Bacteria	k__norank	p__Bacteroidetes	c__Bacteroidia	o__Bacteroidales	f__Bacteroidales_S24-7_group	g__norank_f__Bacteroidales_S24-7_group	s__uncultured_bacterium_g__norank_f__Bacteroidales_S24-7_group	OTU44	8	0	3	12	4	3	4	1	0	1	0	0	0	0	0	0	39	7	11	0	8	7	0	1	109
d__Bacteria	k__norank	p__Bacteroidetes	c__Bacteroidia	o__Bacteroidales	f__Bacteroidales_S24-7_group	g__norank_f__Bacteroidales_S24-7_group	s__uncultured_bacterium_g__norank_f__Bacteroidales_S24-7_group	OTU42	14	0	8	9	3	10	1	0	0	0	0	0	0	0	0	0	18	7	6	4	11	5	0	9	105
d__Bacteria	k__norank	p__Bacteroidetes	c__Bacteroidia	o__Bacteroidales	f__Bacteroidales_S24-7_group	g__norank_f__Bacteroidales_S24-7_group	s__uncultured_bacterium_g__norank_f__Bacteroidales_S24-7_group	OTU41	4	0	0	1	5	0	6	0	0	0	0	0	0	0	0	0	17	0	13	0	11	1	1	3	62
d__Bacteria	k__norank	p__Firmicutes	c__Clostridia	o__Clostridiales	f__Lachnospiraceae	g__norank_f__Lachnospiraceae	s__uncultured_bacterium_g__norank_f__Lachnospiraceae	OTU87	2	1	1	0	1	0	0	0	0	1	0	0	1	0	3	3	2	0	0	0	0	1	0	1	17
d__Bacteria	k__norank	p__Firmicutes	c__Clostridia	o__Clostridiales	f__Ruminococcaceae	g__Ruminococcaceae_UCG-005	s__uncultured_Clostridiales_bacterium_g__Ruminococcaceae_UCG-005	OTU22	0	44	0	0	1	0	0	0	0	0	6	0	0	0	0	25	0	0	19	2	7	1	0	0	105
d__Bacteria	k__norank	p__Bacteroidetes	c__Bacteroidia	o__Bacteroidales	f__Bacteroidales_S24-7_group	g__norank_f__Bacteroidales_S24-7_group	s__uncultured_bacterium_g__norank_f__Bacteroidales_S24-7_group	OTU412	6	0	14	0	0	0	0	0	9	7	14	0	2	9	2	15	1	0	1	1	2	3	2	3	91
d__Bacteria	k__norank	p__Bacteroidetes	c__Bacteroidia	o__Bacteroidales	f__Bacteroidales_S24-7_group	g__norank_f__Bacteroidales_S24-7_group	s__uncultured_bacterium_g__norank_f__Bacteroidales_S24-7_group	OTU417	0	0	0	0	0	14	0	0	71	18	15	0	0	0	0	22	2	4	29	44	14	25	26	35	319
d__Bacteria	k__norank	p__Bacteroidetes	c__Bacteroidia	o__Bacteroidales	f__Bacteroidales_S24-7_group	g__norank_f__Bacteroidales_S24-7_group	s__uncultured_bacterium_g__norank_f__Bacteroidales_S24-7_group	OTU416	6	2	0	3	4	3	3	2	0	1	3	1	0	5	0	1	13	14	9	3	5	10	4	10	102
d__Bacteria	k__norank	p__Bacteroidetes	c__Bacteroidia	o__Bacteroidales	f__Bacteroidales_S24-7_group	g__norank_f__Bacteroidales_S24-7_group	s__uncultured_bacterium_g__norank_f__Bacteroidales_S24-7_group	OTU147	0	0	0	0	0	0	0	0	0	0	0	0	0	0	0	0	3	0	1	0	1	0	0	0	5
d__Bacteria	k__norank	p__Bacteroidetes	c__Bacteroidia	o__Bacteroidales	f__Bacteroidales_S24-7_group	g__norank_f__Bacteroidales_S24-7_group	s__uncultured_bacterium_g__norank_f__Bacteroidales_S24-7_group	OTU146	0	0	1	3	1	0	3	0	0	0	0	0	0	0	0	0	20	2	3	0	8	1	0	1	43
d__Bacteria	k__norank	p__Bacteroidetes	c__Bacteroidia	o__Bacteroidales	f__Bacteroidales_S24-7_group	g__norank_f__Bacteroidales_S24-7_group	s__uncultured_bacterium_g__norank_f__Bacteroidales_S24-7_group	OTU149	2	0	0	4	1	1	4	0	0	0	1	0	0	0	0	0	6	4	4	1	3	1	0	1	33
d__Bacteria	k__norank	p__Firmicutes	c__Clostridia	o__Clostridiales	f__Ruminococcaceae	g__Ruminiclostridium_5	s__uncultured_bacterium_g__Ruminiclostridium_5	OTU255	15	59	30	3	48	7	15	36	0	133	30	59	38	56	131	31	61	53	8	2	4	20	29	27	895
d__Bacteria	k__norank	p__Firmicutes	c__Clostridia	o__Clostridiales	f__Lachnospiraceae	g__Blautia	s__Blautia_producta	OTU182	0	0	0	0	0	0	0	0	0	0	0	0	1	0	0	0	2	74	0	1	0	0	0	0	78
d__Bacteria	k__norank	p__Bacteroidetes	c__Bacteroidia	o__Bacteroidales	f__Rikenellaceae	g__Alistipes	s__uncultured_bacterium_g__Alistipes	OTU414	10	6	11	23	16	33	8	35	8	7	3	84	12	23	29	18	3	7	7	7	4	2	8	10	374
d__Bacteria	k__norank	p__Bacteroidetes	c__Bacteroidia	o__Bacteroidales	f__Bacteroidaceae	g__Bacteroides	s__uncultured_bacterium_g__Bacteroides	OTU160	0	3	0	0	0	0	0	0	0	0	0	0	0	0	0	0	0	0	0	0	0	0	0	0	3
d__Bacteria	k__norank	p__Firmicutes	c__Clostridia	o__Clostridiales	f__Ruminococcaceae	g__Ruminococcaceae_UCG-013	s__uncultured_organism_g__Ruminococcaceae_UCG-013	OTU59	0	0	16	0	0	9	0	0	0	0	5	0	0	0	0	0	1	0	1	3	26	37	1	0	99
d__Bacteria	k__norank	p__Bacteroidetes	c__Bacteroidia	o__Bacteroidales	f__unclassified_o__Bacteroidales	g__unclassified_o__Bacteroidales	s__unclassified_o__Bacteroidales	OTU26	0	2	2	4	4	1	4	1	0	0	1	0	1	3	11	0	1	7	1	1	1	3	2	2	52
d__Bacteria	k__norank	p__Firmicutes	c__Bacilli	o__Lactobacillales	f__Enterococcaceae	g__Enterococcus	s__unclassified_g__Enterococcus	OTU169	2	0	0	82	1	66	1	12	2	0	1	13	0	0	0	1	0	12	0	24	6	3	32	17	275
d__Bacteria	k__norank	p__Firmicutes	c__Clostridia	o__Clostridiales	f__Lachnospiraceae	g__Lachnospiraceae_UCG-006	s__uncultured_bacterium_g__Lachnospiraceae_UCG-006	OTU454	80	120	33	7	46	28	18	133	103	105	115	13	24	54	16	18	43	76	52	8	7	23	19	26	1167
d__Bacteria	k__norank	p__Firmicutes	c__Clostridia	o__Clostridiales	f__Ruminococcaceae	g__Oscillibacter	s__unclassified_g__Oscillibacter	OTU72	8	7	6	1	10	17	3	49	15	210	26	4	94	163	4	80	1	1	30	1	3	1	19	2	755
d__Bacteria	k__norank	p__Firmicutes	c__Clostridia	o__Clostridiales	f__Lachnospiraceae	g__Blautia	s__unclassified_g__Blautia	OTU281	38	8	324	0	72	213	68	138	52	29	3	58	78	113	4	40	14	63	7	23	10	4	2	12	1373
d__Bacteria	k__norank	p__Bacteroidetes	c__Bacteroidia	o__Bacteroidales	f__Bacteroidales_S24-7_group	g__norank_f__Bacteroidales_S24-7_group	s__uncultured_bacterium_g__norank_f__Bacteroidales_S24-7_group	OTU39	3	6	6	6	6	1	1	2	0	2	2	0	0	0	0	5	2	3	2	17	0	5	10	7	86
d__Bacteria	k__norank	p__Firmicutes	c__Bacilli	o__Lactobacillales	f__Streptococcaceae		s__Streptococcus_danieliae	OTU93	4	12	3	39	5	13	18	1	9	0	4	123	13	5	30	8	13	31	5	12	7	5	18	10	388
d__Bacteria	k__norank	p__Firmicutes	c__Clostridia	o__Clostridiales	f__Lachnospiraceae	g__Lachnoclostridium	s__unclassified_g__Lachnoclostridium	OTU359	4	0	8	0	2	2	2	0	3	8	2	0	5	3	2	1	1	1	4	0	0	0	3	2	53
d__Bacteria	k__norank	p__Bacteroidetes	c__Bacteroidia	o__Bacteroidales	f__Bacteroidales_S24-7_group	g__norank_f__Bacteroidales_S24-7_group	s__uncultured_bacterium_g__norank_f__Bacteroidales_S24-7_group	OTU33	6	0	2	5	0	6	3	0	0	0	0	0	0	0	0	0	13	6	6	1	3	4	1	10	66
d__Bacteria	k__norank	p__Bacteroidetes	c__Bacteroidia	o__Bacteroidales	f__Bacteroidales_S24-7_group	g__norank_f__Bacteroidales_S24-7_group	s__uncultured_bacterium_g__norank_f__Bacteroidales_S24-7_group	OTU30	2	2	5	1	1	0	0	0	2	0	0	0	0	1	0	0	0	2	3	12	8	2	3	2	46
d__Bacteria	k__norank	p__Bacteroidetes	c__Bacteroidia	o__Bacteroidales	f__Bacteroidales_S24-7_group	g__norank_f__Bacteroidales_S24-7_group	s__uncultured_bacterium_g__norank_f__Bacteroidales_S24-7_group	OTU37	0	0	0	1	0	1	0	0	0	0	0	0	0	0	0	0	1	0	14	0	0	0	0	0	17
d__Bacteria	k__norank	p__Bacteroidetes	c__Bacteroidia	o__Bacteroidales	f__Bacteroidales_S24-7_group	g__norank_f__Bacteroidales_S24-7_group	s__uncultured_bacterium_g__norank_f__Bacteroidales_S24-7_group	OTU34	6	4	7	6	2	5	2	5	9	5	10	0	3	3	0	0	0	4	4	5	6	8	31	16	141
d__Bacteria	k__norank	p__Bacteroidetes	c__Bacteroidia	o__Bacteroidales	f__Bacteroidales_S24-7_group	g__norank_f__Bacteroidales_S24-7_group	s__uncultured_bacterium_g__norank_f__Bacteroidales_S24-7_group	OTU35	2	0	0	1	1	0	1	0	0	0	0	0	0	0	0	0	0	6	2	1	4	1	0	1	20
d__Bacteria	k__norank	p__Bacteroidetes	c__Bacteroidia	o__Bacteroidales	f__Bacteroidales_S24-7_group	g__norank_f__Bacteroidales_S24-7_group	s__uncultured_bacterium_g__norank_f__Bacteroidales_S24-7_group	OTU644	33	26	30	95	8	37	28	18	0	0	0	0	0	0	0	0	102	71	108	120	115	74	30	37	932
d__Bacteria	k__norank	p__Bacteroidetes	c__Bacteroidia	o__Bacteroidales	f__Bacteroidales_S24-7_group	g__norank_f__Bacteroidales_S24-7_group	s__uncultured_bacterium_g__norank_f__Bacteroidales_S24-7_group	OTU643	377	0	274	221	103	110	536	52	0	0	0	1	2	150	44	8	679	48	423	290	159	140	239	154	4010
d__Bacteria	k__norank	p__Bacteroidetes	c__Bacteroidia	o__Bacteroidales	f__Bacteroidales_S24-7_group	g__norank_f__Bacteroidales_S24-7_group	s__uncultured_bacterium_g__norank_f__Bacteroidales_S24-7_group	OTU641	39	45	33	14	8	4	19	98	114	252	808	269	14	456	45	62	339	137	253	55	986	219	151	237	4657
d__Bacteria	k__norank	p__Proteobacteria	c__Betaproteobacteria	o__Burkholderiales	f__Comamonadaceae	g__Pelomonas	s__unclassified_g__Pelomonas	OTU27	0	1	0	0	0	0	0	0	0	0	0	1	0	0	0	0	0	0	0	0	0	0	0	0	2
d__Bacteria	k__norank	p__Cyanobacteria	c__Cyanobacteria	o__Gastranaerophilales	f__norank_o__Gastranaerophilales	g__norank_o__Gastranaerophilales	s__uncultured_bacterium_g__norank_o__Gastranaerophilales	OTU219	0	0	0	0	0	7	0	0	0	0	0	0	0	0	0	0	1	0	2	1	0	0	0	0	11
d__Bacteria	k__norank	p__Firmicutes	c__Clostridia	o__Clostridiales	f__Ruminococcaceae	g__Ruminococcaceae_UCG-014	s__unclassified_g__Ruminococcaceae_UCG-014	OTU551	0	0	0	0	0	0	0	0	0	0	0	0	0	0	0	0	0	0	68	0	0	0	0	0	68
d__Bacteria	k__norank	p__Bacteroidetes	c__Bacteroidia	o__Bacteroidales	f__Bacteroidales_S24-7_group	g__norank_f__Bacteroidales_S24-7_group	s__uncultured_bacterium_g__norank_f__Bacteroidales_S24-7_group	OTU398	5	27	0	1	3	2	0	0	34	11	6	0	8	7	0	44	0	8	0	19	3	4	4	4	190
d__Bacteria	k__norank	p__Bacteroidetes	c__Bacteroidia	o__Bacteroidales	f__Bacteroidales_S24-7_group	g__norank_f__Bacteroidales_S24-7_group	s__uncultured_bacterium_g__norank_f__Bacteroidales_S24-7_group	OTU649	137	17	158	712	28	249	75	42	5	4	3	79	0	5	23	67	154	431	329	55	388	440	160	341	3902
d__Bacteria	k__norank	p__Firmicutes	c__Erysipelotrichia	o__Erysipelotrichales	f__Erysipelotrichaceae	g__norank_f__Erysipelotrichaceae	s__uncultured_Erysipelotrichales_bacterium_g__norank	OTU337	0	0	0	1	0	0	0	0	1	2284	4735	4	1	0	0	11	0	0	0	0	0	0	0	0	7037
d__Bacteria	k__norank	p__Firmicutes	c__Clostridia	o__Clostridiales	f__Lachnospiraceae	g__norank_f__Lachnospiraceae	s__mouse_gut_metagenome_g__norank	OTU638	132	45	59	2	511	65	144	48	64	2	16	30	13	4	15	15	1	132	1049	13	137	138	8	66	2709
d__Bacteria	k__norank	p__Firmicutes	c__Clostridia	o__Clostridiales	f__Ruminococcaceae	g__Ruminococcaceae_UCG-014	s__uncultured_rumen_bacterium_g__Ruminococcaceae_UCG-014	OTU235	0	47	0	23	0	0	0	0	6	12	26	0	0	0	0	0	0	0	0	0	0	0	0	0	114
d__Bacteria	k__norank	p__Bacteroidetes	c__Bacteroidia	o__Bacteroidales	f__Bacteroidales_S24-7_group	g__norank_f__Bacteroidales_S24-7_group	s__uncultured_bacterium_g__norank_f__Bacteroidales_S24-7_group	OTU568	0	1	20	7	13	1	10	2	7	0	6	0	0	1	2	0	24	19	1	16	26	12	10	18	196
d__Bacteria	k__norank	p__Firmicutes	c__Clostridia	o__Clostridiales	f__Ruminococcaceae	g__Ruminiclostridium	s__unclassified_g__Ruminiclostridium	OTU123	0	1	1	0	0	0	1	0	0	0	0	0	0	0	0	0	0	0	0	0	0	0	0	0	3
d__Bacteria	k__norank	p__Bacteroidetes	c__Bacteroidia	o__Bacteroidales	f__Bacteroidales_S24-7_group	g__norank_f__Bacteroidales_S24-7_group	s__uncultured_bacterium_g__norank_f__Bacteroidales_S24-7_group	OTU564	1	0	10	2	4	8	7	1	0	0	0	0	0	0	0	0	64	7	9	3	16	7	2	7	148
d__Bacteria	k__norank	p__Bacteroidetes	c__Bacteroidia	o__Bacteroidales	f__Bacteroidales_S24-7_group	g__norank_f__Bacteroidales_S24-7_group	s__uncultured_bacterium_g__norank_f__Bacteroidales_S24-7_group	OTU563	20	0	3	0	0	0	0	0	0	0	0	0	0	0	0	0	137	3	38	1	42	1	0	1	246
d__Bacteria	k__norank	p__Proteobacteria	c__Epsilonproteobacteria	o__Campylobacterales	f__Helicobacteraceae	g__Helicobacter	s__Helicobacter_hepaticus	OTU119	31	46	13	79	77	57	47	141	79	0	9	88	34	18	9	31	105	103	9	24	39	72	61	43	1215
d__Bacteria	k__norank	p__Firmicutes	c__Clostridia	o__Clostridiales	f__Lachnospiraceae	g__Roseburia	s__unclassified_g__Roseburia	OTU77	0	0	0	0	0	0	0	0	0	0	0	104	47	13	20	0	0	0	0	0	0	0	0	0	184
d__Bacteria	k__norank	p__Firmicutes	c__Clostridia	o__Clostridiales	f__Ruminococcaceae	g__Anaerotruncus	s__uncultured_bacterium_g__Anaerotruncus	OTU81	0	0	1	4	3	0	0	9	0	0	0	0	0	11	0	3	0	0	0	0	0	0	1	1	33
d__Bacteria	k__norank	p__Bacteroidetes	c__Bacteroidia	o__Bacteroidales	f__Rikenellaceae	g__Alistipes	s__unclassified_g__Alistipes	OTU186	8	7	5	27	2	26	11	19	0	0	2	102	0	0	1	0	1	13	10	13	11	2	4	18	282
d__Bacteria	k__norank	p__Bacteroidetes	c__Bacteroidia	o__Bacteroidales	f__Bacteroidales_S24-7_group	g__norank_f__Bacteroidales_S24-7_group	s__uncultured_bacterium_g__norank_f__Bacteroidales_S24-7_group	OTU362	25	0	8	2	13	4	1	0	0	2	4	0	0	1	0	0	82	24	31	4	47	17	4	13	282
d__Bacteria	k__norank	p__Bacteroidetes	c__Bacteroidia	o__Bacteroidales	f__Bacteroidales_S24-7_group	g__norank_f__Bacteroidales_S24-7_group	s__uncultured_bacterium_g__norank_f__Bacteroidales_S24-7_group	OTU367	0	0	0	0	0	0	0	0	0	0	0	0	0	0	0	0	0	0	0	0	1	1	0	0	2
d__Bacteria	k__norank	p__Firmicutes	c__Clostridia	o__Clostridiales	f__Ruminococcaceae	g__Anaerotruncus	s__uncultured_bacterium_g__Anaerotruncus	OTU330	3	1	1	1	0	1	2	5	3	2	1	2	4	4	10	4	0	3	0	1	0	1	3	1	53
d__Bacteria	k__norank	p__Firmicutes	c__Clostridia	o__Clostridiales	f__Lachnospiraceae	g__norank_f__Lachnospiraceae	s__unclassified_g__norank_f__Lachnospiraceae	OTU530	1	0	3	0	3	1	8	32	4	4	2	2	2	3	0	4	0	0	2	4	0	0	1	2	78
d__Bacteria	k__norank	p__Firmicutes	c__Clostridia	o__Clostridiales	f__Lachnospiraceae	g__Lachnospiraceae_UCG-001	s__unclassified_g__Lachnospiraceae_UCG-001	OTU237	0	24	0	0	0	0	0	0	0	0	0	0	1	10	0	0	0	0	0	5	0	0	0	0	40
d__Bacteria	k__norank	p__Firmicutes	c__Clostridia	o__Clostridiales	f__Lachnospiraceae	g__unclassified_f__Lachnospiraceae	s__unclassified_f__Lachnospiraceae	OTU15	2	16	506	0	69	35	120	480	41	32	92	20	96	177	13	34	4	4	71	48	121	280	34	174	2469
d__Bacteria	k__norank	p__Firmicutes	c__Clostridia	o__Clostridiales	f__Ruminococcaceae	g__Ruminococcaceae_UCG-013	s__unclassified_g__Ruminococcaceae_UCG-013	OTU247	0	8	0	22	0	1	0	1	0	0	0	0	0	0	0	0	0	1	0	5	0	1	0	1	40
d__Bacteria	k__norank	p__Tenericutes	c__Mollicutes	o__Mollicutes_RF9	f__norank_o__Mollicutes_RF9	g__norank_o__Mollicutes_RF9	s__uncultured_bacterium_g__norank_o__Mollicutes_RF9	OTU442	0	0	0	0	0	2	0	0	1	6	0	1	10	9	18	8	0	0	3	0	0	0	0	0	58
d__Bacteria	k__norank	p__Firmicutes	c__Clostridia	o__Clostridiales	f__Ruminococcaceae	g__unclassified_f__Ruminococcaceae	s__unclassified_f__Ruminococcaceae	OTU66	0	0	5	5	3	1	1	3	0	2	0	0	3	1	1	1	0	1	4	5	0	3	8	0	47
d__Bacteria	k__norank	p__Firmicutes	c__Clostridia	o__Clostridiales	f__Lachnospiraceae	g__Lachnospiraceae_UCG-001	s__unclassified_g__Lachnospiraceae_UCG-001	OTU284	31	0	15	0	21	158	15	2	16	0	16	0	0	17	41	0	0	4	29	0	6	4	0	4	379
d__Bacteria	k__norank	p__Bacteroidetes	c__Bacteroidia	o__Bacteroidales	f__unclassified_o__Bacteroidales	g__unclassified_o__Bacteroidales	s__unclassified_o__Bacteroidales	OTU368	0	0	0	0	0	0	0	0	0	0	1	0	0	0	0	0	0	0	0	0	1	0	0	0	2
d__Bacteria	k__norank	p__Firmicutes	c__Clostridia	o__Clostridiales	f__Lachnospiraceae	g__Lachnoclostridium	s__unclassified_g__Lachnoclostridium	OTU191	13	2	9	0	12	1	1	38	1	2	1	43	2	4	7	1	0	2	2	0	1	6	0	0	148
d__Bacteria	k__norank	p__Firmicutes	c__Erysipelotrichia	o__Erysipelotrichales	f__Erysipelotrichaceae	g__unclassified_f__Erysipelotrichaceae	s__unclassified_f__Erysipelotrichaceae	OTU650	1	0	1	3	28	11	4	0	0	0	0	0	0	0	0	0	10	10	8	0	5	37	0	34	152
d__Bacteria	k__norank	p__Firmicutes	c__Clostridia	o__Clostridiales	f__Lachnospiraceae	g__Lachnospiraceae_NK4A136_group	s__unclassified_g__Lachnospiraceae_NK4A136_group	OTU124	0	0	2	0	0	6	1	11	0	0	0	0	0	0	0	0	0	0	0	0	0	0	0	0	20
d__Bacteria	k__norank	p__Firmicutes	c__Clostridia	o__Clostridiales	f__Lachnospiraceae	g__unclassified_f__Lachnospiraceae	s__unclassified_f__Lachnospiraceae	OTU14	0	0	0	0	0	1	0	0	2	9	0	5	2	11	1	1	0	0	0	0	0	0	0	0	32
d__Bacteria	k__norank	p__Firmicutes	c__Clostridia	o__Clostridiales	f__Ruminococcaceae	g__Butyricicoccus	s__uncultured_bacterium_g__Butyricicoccus	OTU239	6	3	16	1	46	1	16	14	1	2	1	1	0	3	11	0	2	12	2	0	3	2	18	19	180
d__Bacteria	k__norank	p__Firmicutes	c__Clostridia	o__Clostridiales	f__Lachnospiraceae	g__Lachnospiraceae_UCG-001	s__uncultured_bacterium_g__Lachnospiraceae_UCG-001	OTU282	124	0	85	1	103	526	52	5	66	7	84	2	0	49	112	0	0	11	93	0	21	28	0	12	1381
d__Bacteria	k__norank	p__Firmicutes	c__Clostridia	o__Clostridiales	f__Lachnospiraceae	g__Lachnospiraceae_NK4A136_group	s__unclassified_g__Lachnospiraceae_NK4A136_group	OTU122	0	0	0	0	0	0	0	0	5	0	0	0	1	0	0	2	0	1	1	0	0	0	1	1	12
d__Bacteria	k__norank	p__Firmicutes	c__Clostridia	o__Clostridiales	f__Ruminococcaceae	g__Anaerotruncus	s__uncultured_bacterium_g__Anaerotruncus	OTU238	1	7	2	2	0	0	2	15	8	8	9	9	18	3	5	3	0	0	5	5	0	2	1	3	108
d__Bacteria	k__norank	p__Bacteroidetes	c__Bacteroidia	o__Bacteroidales	f__unclassified_o__Bacteroidales	g__unclassified_o__Bacteroidales	s__unclassified_o__Bacteroidales	OTU497	0	1	1	0	0	4	1	0	0	0	0	0	3	1	4	2	0	0	0	6	0	0	0	0	23
d__Bacteria	k__norank	p__Firmicutes	c__Clostridia	o__Clostridiales	f__Ruminococcaceae	g__Ruminiclostridium_5	s__uncultured_bacterium_g__Ruminiclostridium_5	OTU179	0	5	0	3	2	1	0	0	0	0	0	0	0	0	1	0	1	1	6	0	0	0	4	5	29
d__Bacteria	k__norank	p__Firmicutes	c__Bacilli	o__Lactobacillales	f__Enterococcaceae	g__Enterococcus	s__Enterococcus_asini_ATCC_700915	OTU150	0	0	0	0	0	0	1	5	1	0	0	0	0	0	0	0	0	1	1	1	0	1	2	0	13
d__Bacteria	k__norank	p__Firmicutes	c__Clostridia	o__Clostridiales	f__Lachnospiraceae	g__Roseburia	s__unclassified_g__Roseburia	OTU294	0	19	0	1	0	30	0	0	161	15	1	0	0	0	0	0	0	0	0	7	0	0	17	1	252
d__Bacteria	k__norank	p__Bacteroidetes	c__Bacteroidia	o__Bacteroidales	f__unclassified_o__Bacteroidales	g__unclassified_o__Bacteroidales	s__unclassified_o__Bacteroidales	OTU499	1	0	3	0	0	0	1	0	0	2	0	0	2	7	5	8	0	0	3	0	0	0	0	1	33
d__Bacteria	k__norank	p__Bacteroidetes	c__Bacteroidia	o__Bacteroidales	f__Rikenellaceae	g__Alistipes	s__gut_metagenome_g__Alistipes	OTU614	24	309	69	912	355	274	257	213	117	50	128	533	90	206	349	268	8	134	167	752	88	220	815	287	6625
d__Bacteria	k__norank	p__Firmicutes	c__Clostridia	o__Clostridiales	f__Lachnospiraceae	g__Lachnospiraceae_UCG-006	s__uncultured_bacterium_g__Lachnospiraceae_UCG-006	OTU317	2	3	6	6	2	0	6	26	2	1	2	1	0	4	2	0	0	2	4	4	2	9	1	1	86
d__Bacteria	k__norank	p__Firmicutes	c__Clostridia	o__Clostridiales	f__Ruminococcaceae	g__Ruminococcaceae_UCG-005	s__uncultured_bacterium_g__Ruminococcaceae_UCG-005	OTU349	0	0	0	1	1	1	0	0	1	1	0	0	1	6	0	1	0	4	0	2	0	1	0	2	22
d__Bacteria	k__norank	p__Actinobacteria	c__Actinobacteria	o__Coriobacteriales	f__Coriobacteriaceae	g__Enterorhabdus	s__uncultured_bacterium_g__Enterorhabdus	OTU262	1	3	8	6	5	3	3	0	6	2	2	5	0	3	15	0	11	16	27	4	23	10	0	4	157
d__Bacteria	k__norank	p__Bacteroidetes	c__Bacteroidia	o__Bacteroidales	f__unclassified_o__Bacteroidales	g__unclassified_o__Bacteroidales	s__unclassified_o__Bacteroidales	OTU319	2	7	2	4	7	11	8	5	1	0	0	0	1	1	0	2	8	14	2	6	12	7	28	23	151
d__Bacteria	k__norank	p__Firmicutes	c__Clostridia	o__Clostridiales	f__Lachnospiraceae	g__unclassified_f__Lachnospiraceae	s__unclassified_f__Lachnospiraceae	OTU475	0	0	0	0	0	0	0	0	4	5	0	0	1	0	0	0	0	0	0	0	0	0	3	20	33
d__Bacteria	k__norank	p__Bacteroidetes	c__Bacteroidia	o__Bacteroidales	f__Bacteroidales_S24-7_group	g__norank_f__Bacteroidales_S24-7_group	s__uncultured_bacterium_g__norank_f__Bacteroidales_S24-7_group	OTU635	37	11	23	142	19	25	49	38	0	0	0	7	0	3	1	1	16	7	28	49	15	41	14	22	548
d__Bacteria	k__norank	p__Bacteroidetes	c__Bacteroidia	o__Bacteroidales	f__Rikenellaceae	g__Rikenellaceae_RC9_gut_group	s__uncultured_bacterium_g__Rikenellaceae_RC9_gut_group	OTU162	10	49	8	73	21	24	39	43	14	4	4	51	34	35	23	100	10	37	30	22	35	13	5	11	695
d__Bacteria	k__norank	p__Firmicutes	c__Clostridia	o__Clostridiales	f__Lachnospiraceae	g__unclassified_f__Lachnospiraceae	s__unclassified_f__Lachnospiraceae	OTU406	0	8	0	0	0	6	0	0	68	7	40	0	2	3	0	0	0	0	0	0	0	0	0	0	134
d__Bacteria	k__norank	p__Firmicutes	c__Clostridia	o__Clostridiales	f__Clostridiales_vadinBB60_group	g__norank_f__Clostridiales_vadinBB60_group	s__unclassified_g__norank_f__Clostridiales_vadinBB60_group	OTU109	0	0	1	0	0	0	0	0	2	1	0	2	0	1	1	2	0	0	0	2	0	0	0	0	12
d__Bacteria	k__norank	p__Proteobacteria	c__Alphaproteobacteria	o__Rhodospirillales	f__Rhodospirillaceae	g__norank_f__Rhodospirillaceae	s__gut_metagenome_g__norank_f__Rhodospirillaceae	OTU683	0	0	0	2	0	3	1	0	0	0	0	0	0	0	0	0	2	0	0	0	0	0	2	1	11
d__Bacteria	k__norank	p__Bacteroidetes	c__Bacteroidia	o__Bacteroidales	f__Bacteroidales_S24-7_group	g__norank_f__Bacteroidales_S24-7_group	s__uncultured_Bacteroidales_bacterium_g__norank_f__Bacteroidales_S24-7_group	OTU40	10	32	24	6	11	3	18	1	0	1	1	0	3	9	0	0	30	48	55	89	46	29	3	4	423
d__Bacteria	k__norank	p__Bacteroidetes	c__Bacteroidia	o__Bacteroidales	f__Porphyromonadaceae	g__Parabacteroides	s__unclassified_g__Parabacteroides	OTU351	0	0	0	0	2	3	3	0	0	0	1	0	0	0	0	0	26	6	4	1	7	0	0	0	53
d__Bacteria	k__norank	p__Bacteroidetes	c__Bacteroidia	o__Bacteroidales	f__Prevotellaceae	g__Paraprevotella	s__gut_metagenome_g__Paraprevotella	OTU161	49	21	36	89	22	37	31	9	0	0	7	3	3	10	7	11	0	22	95	3	13	92	46	57	663
d__Bacteria	k__norank	p__Firmicutes	c__Clostridia	o__Clostridiales	f__Lachnospiraceae	g__Lachnospiraceae_NK4A136_group	s__uncultured_bacterium_g__Lachnospiraceae_NK4A136_group	OTU278	12	0	593	0	2964	3157	0	0	15	19	12	0	0	115	0	1	209	538	69	0	740	224	0	281	8949
d__Bacteria	k__norank	p__Bacteroidetes	c__Bacteroidia	o__Bacteroidales	f__Rikenellaceae	g__Alistipes	s__Alistipes_indistinctus_YIT_12060	OTU298	0	0	2	3	0	0	1	0	0	0	0	0	0	0	0	0	0	0	0	0	0	1	1	0	8
d__Bacteria	k__norank	p__Bacteroidetes	c__Bacteroidia	o__Bacteroidales	f__Bacteroidales_S24-7_group	g__norank_f__Bacteroidales_S24-7_group	s__uncultured_Bacteroidales_bacterium_g__norank_f__Bacteroidales_S24-7_group	OTU325	35	152	483	202	62	16	33	26	31	23	160	55	14	96	28	22	0	30	25	109	64	47	31	23	1767
d__Bacteria	k__norank	p__Bacteroidetes	c__Bacteroidia	o__Bacteroidales	f__Bacteroidales_S24-7_group	g__norank_f__Bacteroidales_S24-7_group	s__uncultured_Bacteroidales_bacterium_g__norank_f__Bacteroidales_S24-7_group	OTU451	1	4	3	1	5	0	0	0	0	22	36	0	0	4	0	4	0	0	0	19	3	3	6	2	113
d__Bacteria	k__norank	p__Firmicutes	c__Clostridia	o__Clostridiales	f__Lachnospiraceae	g__Lachnospiraceae_UCG-001	s__unclassified_g__Lachnospiraceae_UCG-001	OTU380	0	0	0	2	0	0	0	275	62	1	0	35	1	3	0	23	0	0	0	0	0	0	34	8	444
d__Bacteria	k__norank	p__Firmicutes	c__Clostridia	o__Clostridiales	f__Christensenellaceae	g__norank_f__Christensenellaceae	s__uncultured_bacterium_g__norank_f__Christensenellaceae	OTU264	0	0	0	4	1	1	0	0	0	0	0	0	0	0	0	0	0	0	0	0	0	0	0	0	6
d__Bacteria	k__norank	p__Bacteroidetes	c__Bacteroidia	o__Bacteroidales	f__Bacteroidales_S24-7_group	g__norank_f__Bacteroidales_S24-7_group	s__uncultured_bacterium_g__norank_f__Bacteroidales_S24-7_group	OTU587	226	124	215	80	55	286	95	25	129	124	125	22	12	13	0	35	140	107	219	162	345	371	272	667	3849
d__Bacteria	k__norank	p__Bacteroidetes	c__Bacteroidia	o__Bacteroidales	f__Bacteroidales_S24-7_group	g__norank_f__Bacteroidales_S24-7_group	s__uncultured_bacterium_g__norank_f__Bacteroidales_S24-7_group	OTU589	0	168	66	30	46	35	55	5	69	124	544	0	1	1	0	0	114	81	96	195	98	94	103	130	2055
d__Bacteria	k__norank	p__Firmicutes	c__Clostridia	o__Clostridiales	f__Lachnospiraceae	g__Lachnospiraceae_UCG-001	s__unclassified_g__Lachnospiraceae_UCG-001	OTU388	0	0	0	0	1	4	0	0	85	28	23	0	5	2	0	1	0	0	5	1	1	0	0	0	156
d__Bacteria	k__norank	p__Bacteroidetes	c__Bacteroidia	o__Bacteroidales	f__Prevotellaceae	g__Alloprevotella	s__uncultured_Bacteroidales_bacterium_g__Alloprevotella	OTU425	0	0	0	0	0	0	0	0	1295	160	648	88	1594	670	837	2206	0	0	0	0	0	0	0	0	7498
d__Bacteria	k__norank	p__Firmicutes	c__Clostridia	o__Thermoanaerobacterales	f__Thermoanaerobacteraceae	g__Gelria	s__uncultured_bacterium_g__Gelria	OTU69	0	0	0	0	0	0	6	0	0	0	0	0	0	0	0	0	0	5	1	0	4	2	0	1	19
d__Bacteria	k__norank	p__Bacteroidetes	c__Bacteroidia	o__Bacteroidales	f__unclassified_o__Bacteroidales	g__unclassified_o__Bacteroidales	s__unclassified_o__Bacteroidales	OTU180	0	2	1	0	1	1	10	2	0	0	0	0	0	0	0	1	4	13	0	2	4	5	3	3	52
d__Bacteria	k__norank	p__Bacteroidetes	c__Bacteroidia	o__Bacteroidales	f__Porphyromonadaceae	g__Odoribacter	s__uncultured_bacterium_g__Odoribacter	OTU495	6	41	18	23	12	0	63	128	21	15	1	265	47	5	6	5	5	63	12	14	12	16	23	19	820
d__Bacteria	k__norank	p__Firmicutes	c__Clostridia	o__Clostridiales	f__Ruminococcaceae	g__Ruminiclostridium_6	s__uncultured_bacterium_g__Ruminiclostridium_6	OTU549	0	0	0	0	0	0	0	0	0	0	0	0	0	0	0	0	0	0	100	4	0	0	0	0	104
d__Bacteria	k__norank	p__Firmicutes	c__Clostridia	o__Clostridiales	f__Ruminococcaceae	g__Oscillibacter	s__unclassified_g__Oscillibacter	OTU466	7	16	4	0	14	3	11	33	9	33	4	4	18	24	13	8	1	1	7	0	0	0	13	2	225
d__Bacteria	k__norank	p__Bacteroidetes	c__Bacteroidia	o__Bacteroidales	f__Bacteroidales_S24-7_group	g__norank_f__Bacteroidales_S24-7_group	s__uncultured_bacterium_g__norank_f__Bacteroidales_S24-7_group	OTU108	4	4	3	2	0	0	0	0	0	0	0	0	0	0	0	0	2	1	11	4	1	3	0	1	36
d__Bacteria	k__norank	p__Bacteroidetes	c__Bacteroidia	o__Bacteroidales	f__Bacteroidales_S24-7_group	g__norank_f__Bacteroidales_S24-7_group	s__uncultured_bacterium_g__norank_f__Bacteroidales_S24-7_group	OTU105	1	10	12	5	10	1	2	1	0	0	23	0	0	0	0	0	9	8	1	5	22	7	6	10	133
d__Bacteria	k__norank	p__Firmicutes	c__Clostridia	o__Clostridiales	f__Ruminococcaceae	g__Anaerotruncus	s__uncultured_bacterium_g__Anaerotruncus	OTU584	0	8	11	5	12	26	8	6	4	1	9	6	3	30	6	2	0	26	19	0	1	1	8	5	197
d__Bacteria	k__norank	p__Firmicutes	c__Clostridia	o__Clostridiales	f__Ruminococcaceae	g__norank_f__Ruminococcaceae	s__[Clostridium]_leptum_g__norank	OTU679	106	234	400	130	143	82	130	350	40	25	19	78	45	242	35	70	56	134	62	160	115	133	131	157	3077
d__Bacteria	k__norank	p__Bacteroidetes	c__Bacteroidia	o__Bacteroidales	f__Bacteroidales_S24-7_group	g__norank_f__Bacteroidales_S24-7_group	s__uncultured_bacterium_g__norank_f__Bacteroidales_S24-7_group	OTU102	1	8	8	2	6	0	3	1	1	0	9	0	0	1	0	0	2	3	0	8	1	2	2	5	63
d__Bacteria	k__norank	p__Bacteroidetes	c__Bacteroidia	o__Bacteroidales	f__Bacteroidales_S24-7_group	g__norank_f__Bacteroidales_S24-7_group	s__uncultured_bacterium_g__norank_f__Bacteroidales_S24-7_group	OTU632	97	59	80	498	194	70	99	94	139	100	127	177	43	86	37	69	203	304	142	73	85	85	161	100	3122
d__Bacteria	k__norank	p__Firmicutes	c__Clostridia	o__Clostridiales	f__Ruminococcaceae	g__unclassified_f__Ruminococcaceae	s__unclassified_f__Ruminococcaceae	OTU453	1	3	0	0	0	1	0	0	0	0	7	0	0	0	0	1	0	1	0	1	0	0	0	2	17
d__Bacteria	k__norank	p__Bacteroidetes	c__Bacteroidia	o__Bacteroidales	f__Bacteroidales_S24-7_group	g__norank_f__Bacteroidales_S24-7_group	s__uncultured_bacterium_g__norank_f__Bacteroidales_S24-7_group	OTU189	0	4	5	0	10	5	8	0	0	0	3	0	4	0	0	0	16	16	1	3	7	4	7	5	98
d__Bacteria	k__norank	p__Bacteroidetes	c__Bacteroidia	o__Bacteroidales	f__Bacteroidales_S24-7_group	g__norank_f__Bacteroidales_S24-7_group	s__unclassified_g__norank_f__Bacteroidales_S24-7_group	OTU415	82	111	322	22	62	6	9	3	15	202	367	24	1	99	34	117	5	0	47	416	108	226	181	67	2526
d__Bacteria	k__norank	p__Bacteroidetes	c__Bacteroidia	o__Bacteroidales	f__Bacteroidales_S24-7_group	g__norank_f__Bacteroidales_S24-7_group	s__uncultured_bacterium_g__norank_f__Bacteroidales_S24-7_group	OTU199	3	1	4	2	0	3	0	0	0	0	0	0	0	0	0	0	2	0	0	2	2	3	1	3	26
d__Bacteria	k__norank	p__Bacteroidetes	c__Bacteroidia	o__Bacteroidales	f__Bacteroidales_S24-7_group	g__norank_f__Bacteroidales_S24-7_group	s__uncultured_bacterium_g__norank_f__Bacteroidales_S24-7_group	OTU215	0	0	0	1	1	0	0	0	0	0	0	0	0	0	0	0	0	0	0	0	0	0	0	0	2
d__Bacteria	k__norank	p__Firmicutes	c__Bacilli	o__Lactobacillales	f__Lactobacillaceae	g__Lactobacillus	s__Lactobacillus_animalis	OTU393	0	1	0	0	0	2	0	1	2	1	0	0	2	2	0	6	1	0	0	0	8	0	3	0	29
d__Bacteria	k__norank	p__Firmicutes	c__Clostridia	o__Clostridiales	f__Lachnospiraceae	g__norank_f__Lachnospiraceae	s__uncultured_bacterium_g__norank_f__Lachnospiraceae	OTU228	16	10	3	0	0	8	0	8	3	6	0	2	2	2	0	2	0	37	0	1	1	15	3	14	133
d__Bacteria	k__norank	p__Firmicutes	c__Clostridia	o__Clostridiales	f__Lachnospiraceae	g__norank_f__Lachnospiraceae	s__uncultured_bacterium_g__norank_f__Lachnospiraceae	OTU381	0	0	0	0	0	0	0	1	0	1	0	8	0	0	0	1	0	0	2	0	0	0	0	0	13
d__Bacteria	k__norank	p__Firmicutes	c__Bacilli	o__Lactobacillales	f__Lactobacillaceae	g__Lactobacillus	s__Lactobacillus_intestinalis	OTU104	1	1	3	1	0	0	0	0	0	0	0	1	0	0	0	0	54	0	0	0	2	3	2	0	68
d__Bacteria	k__norank	p__Bacteroidetes	c__Bacteroidia	o__Bacteroidales	f__Rikenellaceae	g__Alistipes	s__uncultured_bacterium_g__Alistipes	OTU233	4	5	0	14	10	13	5	3	0	0	0	84	4	13	7	5	1	3	2	2	2	1	0	2	180
d__Bacteria	k__norank	p__Firmicutes	c__Clostridia	o__Clostridiales	f__Ruminococcaceae	g__Ruminiclostridium_9	s__unclassified_g__Ruminiclostridium_9	OTU143	43	23	36	83	36	42	44	4	33	8	29	9	47	39	184	18	8	15	26	5	17	10	11	17	787
d__Bacteria	k__norank	p__Cyanobacteria	c__Cyanobacteria	o__Gastranaerophilales	f__norank_o__Gastranaerophilales	g__norank_o__Gastranaerophilales	s__uncultured_bacterium_g__norank_o__Gastranaerophilales	OTU662	0	0	0	0	0	0	0	0	0	0	0	0	0	0	0	0	0	0	0	0	0	0	6	1	7
d__Bacteria	k__norank	p__Firmicutes	c__Clostridia	o__Clostridiales	f__Ruminococcaceae	g__Ruminiclostridium_5	s__uncultured_bacterium_g__Ruminiclostridium_5	OTU366	0	50	0	2	0	3	0	0	0	0	0	0	0	0	0	0	0	15	0	0	0	0	22	0	92
d__Bacteria	k__norank	p__Firmicutes	c__Clostridia	o__Clostridiales	f__Lachnospiraceae	g__Lachnospiraceae_NK4A136_group	s__uncultured_Clostridiales_bacterium_g__Lachnospiraceae_NK4A136_group	OTU452	0	2	2	0	5	2	0	115	367	0	656	16	26	28	0	2212	0	0	0	15	0	0	0	0	3446
d__Bacteria	k__norank	p__Bacteroidetes	c__Bacteroidia	o__Bacteroidales	f__Bacteroidales_S24-7_group	g__norank_f__Bacteroidales_S24-7_group	s__uncultured_bacterium_g__norank_f__Bacteroidales_S24-7_group	OTU603	10	9	4	11	1	4	3	0	12	6	15	0	4	3	0	12	1	3	6	20	5	6	18	15	168
d__Bacteria	k__norank	p__Bacteroidetes	c__Bacteroidia	o__Bacteroidales	f__Bacteroidales_S24-7_group	g__norank_f__Bacteroidales_S24-7_group	s__uncultured_bacterium_g__norank_f__Bacteroidales_S24-7_group	OTU600	8	1	7	6	13	8	8	1	0	4	12	0	0	6	0	1	77	16	24	4	43	14	2	6	261
d__Bacteria	k__norank	p__Proteobacteria	c__Epsilonproteobacteria	o__Campylobacterales	f__Helicobacteraceae	g__Helicobacter	s__unclassified_g__Helicobacter	OTU604	0	0	0	0	0	0	0	0	0	0	0	0	0	0	0	0	0	0	0	28	0	27	0	0	55
d__Bacteria	k__norank	p__Bacteroidetes	c__Bacteroidia	o__Bacteroidales	f__Bacteroidales_S24-7_group	g__norank_f__Bacteroidales_S24-7_group	s__uncultured_bacterium_g__norank_f__Bacteroidales_S24-7_group	OTU606	16	3	20	7	19	5	16	5	10	7	9	0	0	3	0	0	54	26	13	34	71	30	22	16	386
d__Bacteria	k__norank	p__Bacteroidetes	c__Bacteroidia	o__Bacteroidales	f__Bacteroidales_S24-7_group	g__norank_f__Bacteroidales_S24-7_group	s__uncultured_bacterium_g__norank_f__Bacteroidales_S24-7_group	OTU607	7	3	6	273	11	401	391	18	0	10	157	0	0	0	0	0	918	11	1190	290	757	757	9	9	5218
d__Bacteria	k__norank	p__Firmicutes	c__Clostridia	o__Clostridiales	f__Ruminococcaceae	g__norank_f__Ruminococcaceae	s__[Clostridium]_leptum_g__norank	OTU480	15	11	24	2	31	3	4	40	9	13	14	20	9	23	16	10	16	20	6	4	9	18	25	10	352
d__Bacteria	k__norank	p__Firmicutes	c__Clostridia	o__Clostridiales	f__Ruminococcaceae	g__Ruminococcaceae_UCG-010	s__unclassified_g__Ruminococcaceae_UCG-010	OTU624	40	104	81	50	0	35	0	0	1	0	0	0	0	0	0	0	17	22	37	2	89	39	43	65	625
d__Bacteria	k__norank	p__Firmicutes	c__Clostridia	o__Clostridiales	f__Ruminococcaceae	g__norank_f__Ruminococcaceae	s__unclassified_g__norank_f__Ruminococcaceae	OTU360	0	0	0	0	0	0	0	0	0	0	0	0	0	0	0	1	0	1	0	2	0	4	0	0	8
d__Bacteria	k__norank	p__Firmicutes	c__Clostridia	o__Clostridiales	f__Lachnospiraceae	g__norank_f__Lachnospiraceae	s__unclassified_g__norank_f__Lachnospiraceae	OTU471	12	0	23	1	1	12	0	10	23	7	0	29	38	10	1	11	1	2	15	10	9	3	2	3	223
d__Bacteria	k__norank	p__Firmicutes	c__Clostridia	o__Clostridiales	f__Lachnospiraceae	g__norank_f__Lachnospiraceae	s__Clostridium_sp._Culture-27	OTU540	62	0	179	0	28	0	10	1	2	0	0	0	0	0	10	0	6	46	4	0	22	9	12	14	405
d__Bacteria	k__norank	p__Firmicutes	c__Clostridia	o__Clostridiales	f__Ruminococcaceae	g__Ruminococcaceae_NK4A214_group	s__unclassified_g__Ruminococcaceae_NK4A214_group	OTU408	3	2	2	0	3	1	0	4	0	1	3	0	0	2	10	0	0	0	1	1	1	1	0	1	36
d__Bacteria	k__norank	p__Firmicutes	c__Clostridia	o__Clostridiales	f__Ruminococcaceae	g__Ruminococcaceae_UCG-014	s__unclassified_g__Ruminococcaceae_UCG-014	OTU465	0	40	0	20	0	0	0	0	4	23	114	3	17	42	0	16	0	0	0	34	0	0	0	0	313
d__Bacteria	k__norank	p__Firmicutes	c__Clostridia	o__Clostridiales	f__Ruminococcaceae	g__Anaerotruncus	s__uncultured_bacterium_g__Anaerotruncus	OTU271	0	1	0	3	0	0	0	0	0	0	0	0	0	0	0	0	0	0	0	0	0	0	0	0	4
d__Bacteria	k__norank	p__Bacteroidetes	c__Bacteroidia	o__Bacteroidales	f__Bacteroidales_S24-7_group	g__norank_f__Bacteroidales_S24-7_group	s__uncultured_bacterium_g__norank_f__Bacteroidales_S24-7_group	OTU329	41	69	87	60	9	5	18	8	0	0	0	3	10	36	10	13	0	0	0	0	0	0	0	0	369
d__Bacteria	k__norank	p__Firmicutes	c__Erysipelotrichia	o__Erysipelotrichales	f__Erysipelotrichaceae	g__unclassified_f__Erysipelotrichaceae	s__unclassified_f__Erysipelotrichaceae	OTU666	0	0	0	0	0	0	0	0	0	0	0	1	0	0	0	0	0	0	0	0	0	0	0	4	5
d__Bacteria	k__norank	p__Firmicutes	c__Clostridia	o__Clostridiales	f__Family_XIII	g__Family_XIII_UCG-001	s__uncultured_bacterium_g__Family_XIII_UCG-001	OTU446	7	11	10	0	32	4	13	13	6	12	9	1	28	16	6	15	6	6	11	9	7	5	11	4	242
d__Bacteria	k__norank	p__Bacteroidetes	c__Bacteroidia	o__Bacteroidales	f__Bacteroidales_S24-7_group	g__norank_f__Bacteroidales_S24-7_group	s__unclassified_g__norank_f__Bacteroidales_S24-7_group	OTU178	0	0	0	0	0	0	0	0	0	0	0	0	0	0	0	0	0	0	0	1	0	1	0	0	2
d__Bacteria	k__norank	p__Firmicutes	c__Clostridia	o__Clostridiales	f__Ruminococcaceae	g__Ruminiclostridium_1	s__uncultured_bacterium_g__Ruminiclostridium_1	OTU266	0	1	0	3	0	1	0	1	0	0	0	4	0	0	0	0	0	0	1	1	0	0	0	1	13
d__Bacteria	k__norank	p__Proteobacteria	c__Betaproteobacteria	o__Burkholderiales	f__Alcaligenaceae	g__Parasutterella	s__Sutterellaceae_bacterium_YL45	OTU565	4	0	4	1	4	1	3	0	4	1	13	1	0	0	0	2	16	22	6	0	35	14	2	6	139
d__Bacteria	k__norank	p__Proteobacteria	c__Alphaproteobacteria	o__Rhodospirillales	f__Rhodospirillaceae	g__norank_f__Rhodospirillaceae	s__gut_metagenome_g__norank_f__Rhodospirillaceae	OTU203	16	0	2	0	0	13	2	0	0	0	0	0	0	0	0	0	5	0	1	0	2	0	7	4	52
d__Bacteria	k__norank	p__Firmicutes	c__Clostridia	o__Clostridiales	f__Ruminococcaceae	g__Oscillibacter	s__[Clostridium]_leptum_g__Oscillibacter	OTU546	29	27	44	3	350	48	50	96	379	94	51	95	388	456	114	381	299	21	118	8	40	37	51	21	3200
d__Bacteria	k__norank	p__Bacteroidetes	c__Bacteroidia	o__Bacteroidales	f__Prevotellaceae	g__Alloprevotella	s__uncultured_Bacteroidales_bacterium_g__Alloprevotella	OTU172	0	0	0	0	0	0	0	0	0	0	0	0	0	1	0	1	0	0	0	0	0	0	0	0	2
d__Bacteria	k__norank	p__Bacteroidetes	c__Bacteroidia	o__Bacteroidales	f__Bacteroidales_S24-7_group	g__norank_f__Bacteroidales_S24-7_group	s__unclassified_g__norank_f__Bacteroidales_S24-7_group	OTU579	0	9	8	2	23	7	1	1	9	0	3	0	1	3	13	1	19	66	3	7	49	11	8	6	250
d__Bacteria	k__norank	p__Firmicutes	c__unclassified_p__Firmicutes	o__unclassified_p__Firmicutes	f__unclassified_p__Firmicutes	g__unclassified_p__Firmicutes	s__unclassified_p__Firmicutes	OTU675	0	2	6	0	2	0	0	0	0	1	0	0	1	0	0	1	0	0	0	1	0	1	4	2	21
d__Bacteria	k__norank	p__Actinobacteria	c__Actinobacteria	o__Coriobacteriales	f__Coriobacteriaceae	g__unclassified_f__Coriobacteriaceae	s__unclassified_f__Coriobacteriaceae	OTU221	0	0	0	3	0	0	0	0	0	6	8	8	3	18	3	0	0	0	1	5	0	0	3	1	59
d__Bacteria	k__norank	p__Bacteroidetes	c__Bacteroidia	o__Bacteroidales	f__Porphyromonadaceae	g__Parabacteroides	s__unclassified_g__Parabacteroides	OTU171	4	3	3	3	1	1	0	0	0	0	0	0	0	0	0	0	0	0	0	1	0	2	0	0	18
d__Bacteria	k__norank	p__Firmicutes	c__Clostridia	o__Clostridiales	f__Lachnospiraceae	g__Coprococcus_3	s__unclassified_g__Coprococcus_3	OTU293	2	10	1	0	0	3	0	7	6	2	7	1	0	6	0	0	0	0	0	1	3	1	5	4	59
d__Bacteria	k__norank	p__Firmicutes	c__Clostridia	o__Clostridiales	f__Lachnospiraceae	g__Lachnospiraceae_NK4A136_group	s__Lachnospiraceae_bacterium_A4	OTU558	112	15	340	0	26	609	134	809	424	950	154	6	263	365	28	30	8	0	139	5	0	2	78	7	4504
d__Bacteria	k__norank	p__Actinobacteria	c__Actinobacteria	o__Corynebacteriales	f__Nocardiaceae	g__Rhodococcus	s__unclassified_g__Rhodococcus	OTU455	0	1	0	0	0	0	0	1	0	0	0	8	0	0	0	0	0	0	0	0	0	0	0	0	10
d__Bacteria	k__norank	p__Bacteroidetes	c__Bacteroidia	o__Bacteroidales	f__Porphyromonadaceae	g__Parabacteroides	s__unclassified_g__Parabacteroides	OTU670	22	19	13	65	25	18	26	39	13	4	3	187	3	14	8	16	36	23	13	58	17	63	67	35	787
d__Bacteria	k__norank	p__Firmicutes	c__Clostridia	o__Clostridiales	f__Ruminococcaceae	g__Ruminococcaceae_UCG-009	s__[Clostridium]_leptum_g__Ruminococcaceae_UCG-009	OTU286	0	1	1	0	30	60	1	56	64	24	14	24	10	45	0	4	0	4	1	0	4	2	4	6	355
d__Bacteria	k__norank	p__Actinobacteria	c__Actinobacteria	o__Coriobacteriales	f__Coriobacteriaceae	g__Coriobacteriaceae_UCG-002	s__uncultured_bacterium_g__Coriobacteriaceae_UCG-002	OTU413	0	0	0	1	0	0	0	0	0	0	0	0	0	0	0	0	0	0	0	0	1	0	0	0	2
d__Bacteria	k__norank	p__Actinobacteria	c__Actinobacteria	o__Coriobacteriales	f__Coriobacteriaceae	g__Enterorhabdus	s__uncultured_bacterium_g__Enterorhabdus	OTU225	3	0	4	0	0	0	1	0	2	0	0	0	0	0	0	0	0	1	0	1	0	0	1	0	13
d__Bacteria	k__norank	p__Firmicutes	c__Clostridia	o__Clostridiales	f__Lachnospiraceae	g__norank_f__Lachnospiraceae	s__unclassified_g__norank_f__Lachnospiraceae	OTU152	56	12	43	0	122	11	59	3	4	34	8	0	17	199	78	1	3	25	50	35	2	31	13	20	826
d__Bacteria	k__norank	p__Firmicutes	c__Clostridia	o__Clostridiales	f__Lachnospiraceae	g__norank_f__Lachnospiraceae	s__unclassified_g__norank_f__Lachnospiraceae	OTU155	0	1	0	0	0	0	0	0	11	3	6	0	0	0	0	0	0	0	0	0	0	0	0	0	21
d__Bacteria	k__norank	p__Firmicutes	c__Clostridia	o__Clostridiales	f__Lachnospiraceae	g__unclassified_f__Lachnospiraceae	s__unclassified_f__Lachnospiraceae	OTU441	18	12	17	0	30	1	23	3	0	8	5	1	3	3	18	6	3	0	7	7	2	18	6	7	198
d__Bacteria	k__norank	p__Bacteroidetes	c__Bacteroidia	o__Bacteroidales	f__Rikenellaceae	g__Rikenella	s__uncultured_bacterium_g__Rikenella	OTU609	0	0	0	0	0	0	0	0	0	0	0	0	0	0	0	0	0	0	0	89	0	70	7	0	166
d__Bacteria	k__norank	p__Firmicutes	c__Clostridia	o__Clostridiales	f__Ruminococcaceae	g__unclassified_f__Ruminococcaceae	s__unclassified_f__Ruminococcaceae	OTU90	0	0	0	0	0	0	1	0	0	0	2	6	1	0	0	2	0	0	0	0	0	0	0	0	12
d__Bacteria	k__norank	p__Firmicutes	c__Clostridia	o__Clostridiales	f__Ruminococcaceae	g__Ruminococcaceae_UCG-013	s__unclassified_g__Ruminococcaceae_UCG-013	OTU269	8	0	4	13	4	0	6	0	5	1	13	0	0	0	0	33	0	2	0	0	4	10	14	8	125
d__Bacteria	k__norank	p__Firmicutes	c__Clostridia	o__Clostridiales	f__Lachnospiraceae	g__unclassified_f__Lachnospiraceae	s__unclassified_f__Lachnospiraceae	OTU524	1	14	2	61	1	232	10	266	3	31	0	0	56	358	2	18	0	0	0	184	0	1	455	24	1719
d__Bacteria	k__norank	p__Actinobacteria	c__Actinobacteria	o__Coriobacteriales	f__Coriobacteriaceae	g__Enterorhabdus	s__unclassified_g__Enterorhabdus	OTU512	3	9	6	35	6	2	25	12	18	21	7	1225	69	30	99	19	4	11	1	12	4	3	9	9	1639
d__Bacteria	k__norank	p__Bacteroidetes	c__Bacteroidia	o__Bacteroidales	f__Bacteroidales_S24-7_group	g__norank_f__Bacteroidales_S24-7_group	s__uncultured_bacterium_g__norank_f__Bacteroidales_S24-7_group	OTU562	0	0	0	0	0	0	0	0	0	0	0	0	0	0	0	0	1	0	0	0	2	0	3	2	8
d__Bacteria	k__norank	p__Firmicutes	c__Clostridia	o__Clostridiales	f__Lachnospiraceae	g__norank_f__Lachnospiraceae	s__unclassified_g__norank_f__Lachnospiraceae	OTU54	10	2	1	0	52	30	1	418	0	48	13	0	2	0	0	0	0	0	12	12	4	0	1	2	608
d__Bacteria	k__norank	p__Firmicutes	c__Clostridia	o__Clostridiales	f__Ruminococcaceae	g__Anaerotruncus	s__uncultured_bacterium_g__Anaerotruncus	OTU305	2	7	8	1	14	3	10	56	9	14	5	106	10	19	5	2	0	14	4	3	13	3	23	4	335
d__Bacteria	k__norank	p__Firmicutes	c__Bacilli	o__Lactobacillales	f__Enterococcaceae	g__Vagococcus	s__Vagococcus_fluvialis	OTU176	0	0	0	0	0	0	0	7	0	0	0	0	0	0	0	0	0	0	0	0	0	0	0	0	7
d__Bacteria	k__norank	p__Firmicutes	c__Clostridia	o__Clostridiales	f__Lachnospiraceae	g__norank_f__Lachnospiraceae	s__unclassified_g__norank_f__Lachnospiraceae	OTU53	15	36	7	3	31	3	119	21	5	11	12	4	7	36	58	13	1	1	22	18	2	34	2	4	465
d__Bacteria	k__norank	p__Bacteroidetes	c__Bacteroidia	o__Bacteroidales	f__Bacteroidaceae	g__Bacteroides	s__unclassified_g__Bacteroides	OTU131	4	32	4	33	32	34	520	586	2	0	0	87	4	2	3	1	199	664	16	1	50	26	719	160	3179
d__Bacteria	k__norank	p__Firmicutes	c__Clostridia	o__Clostridiales	f__Lachnospiraceae	g__unclassified_f__Lachnospiraceae	s__unclassified_f__Lachnospiraceae	OTU245	12	80	17	8	13	0	3	3	5	12	2	0	12	3	10	3	6	4	40	10	10	26	5	5	289
d__Bacteria	k__norank	p__Bacteroidetes	c__Bacteroidia	o__Bacteroidales	f__Bacteroidaceae	g__Bacteroides	s__unclassified_g__Bacteroides	OTU132	2	2	0	2	4	5	2	13	0	0	0	0	0	0	0	0	4	0	0	0	3	3	0	3	43
d__Bacteria	k__norank	p__Firmicutes	c__Clostridia	o__Clostridiales	f__Lachnospiraceae	g__unclassified_f__Lachnospiraceae	s__unclassified_f__Lachnospiraceae	OTU61	56	202	49	7	51	11	20	24	8	71	45	35	19	131	123	71	1	30	123	49	48	109	14	15	1312
d__Bacteria	k__norank	p__Tenericutes	c__Mollicutes	o__Mollicutes_RF9	f__norank_o__Mollicutes_RF9	g__norank_o__Mollicutes_RF9	s__uncultured_bacterium_g__norank_o__Mollicutes_RF9	OTU657	0	8	0	3	0	1	0	0	7	2	3	0	2	13	0	0	0	0	0	0	0	0	7	2	48
d__Bacteria	k__norank	p__Bacteroidetes	c__Bacteroidia	o__Bacteroidales	f__Bacteroidales_S24-7_group	g__norank_f__Bacteroidales_S24-7_group	s__unclassified_g__norank_f__Bacteroidales_S24-7_group	OTU467	0	0	0	2	0	1	1	0	0	0	0	0	1	0	0	0	3	1	0	3	0	0	2	0	14
d__Bacteria	k__norank	p__Firmicutes	c__Bacilli	o__Lactobacillales	f__Streptococcaceae	g__Lactococcus	s__unclassified_g__Lactococcus	OTU126	0	6	0	0	0	0	0	0	1	1	0	1	0	1	0	2	5	1	9	0	0	1	2	4	34
d__Bacteria	k__norank	p__Firmicutes	c__Bacilli	o__Lactobacillales	f__Lactobacillaceae	g__Lactobacillus	s__unclassified_g__Lactobacillus	OTU537	0	0	1	0	0	0	0	0	0	0	0	0	0	0	0	0	3	0	0	1	0	5	6	2	18
d__Bacteria	k__norank	p__Actinobacteria	c__Actinobacteria	o__Coriobacteriales	f__Coriobacteriaceae	g__Gordonibacter	s__uncultured_bacterium_g__Gordonibacter	OTU11	3	3	7	80	0	0	6	0	0	2	25	2	0	2	0	0	14	20	7	15	23	19	6	19	253
d__Bacteria	k__norank	p__Firmicutes	c__Clostridia	o__Clostridiales	f__Christensenellaceae	g__Catabacter	s__Christensenella_sp._Marseille-P2437	OTU62	0	3	0	5	0	0	8	1	3	2	5	1	0	1	0	1	5	1	2	3	0	2	3	1	47
d__Bacteria	k__norank	p__Bacteroidetes	c__Bacteroidia	o__Bacteroidales	f__Rikenellaceae	g__Rikenellaceae_RC9_gut_group	s__unclassified_g__Rikenellaceae_RC9_gut_group	OTU217	10	0	1	3	4	8	6	3	1	0	3	0	0	3	0	3	5	19	10	1	22	5	3	9	119
d__Bacteria	k__norank	p__Firmicutes	c__Clostridia	o__Clostridiales	f__Lachnospiraceae	g__unclassified_f__Lachnospiraceae	s__unclassified_f__Lachnospiraceae	OTU486	0	90	0	1	0	0	0	17	101	117	1	29	4	19	7	3	0	0	3	0	0	0	0	0	392
d__Bacteria	k__norank	p__Firmicutes	c__Clostridia	o__Clostridiales	f__Lachnospiraceae	g__unclassified_f__Lachnospiraceae	s__unclassified_f__Lachnospiraceae	OTU485	5	0	2	0	2	7	0	0	0	0	0	1	1	297	4	0	2	0	2	20	0	0	1	0	344
d__Bacteria	k__norank	p__Firmicutes	c__Clostridia	o__Clostridiales	f__Lachnospiraceae	g__Lachnospiraceae_NK4A136_group	s__uncultured_bacterium_g__Lachnospiraceae_NK4A136_group	OTU333	8	1	7	0	0	1	4	0	1	7	6	0	4	5	7	2	2	2	4	2	1	0	1	2	67
d__Bacteria	k__norank	p__Firmicutes	c__Clostridia	o__Clostridiales	f__Lachnospiraceae	g__norank_f__Lachnospiraceae	s__unclassified_g__norank_f__Lachnospiraceae	OTU309	0	1	0	5	0	0	0	64	3	6	21	0	1	20	0	0	0	0	2	2	0	0	23	1	149
d__Bacteria	k__norank	p__Firmicutes	c__Clostridia	o__Clostridiales	f__Family_XIII	g__Family_XIII_AD3011_group	s__uncultured_bacterium_g__Family_XIII_AD3011_group	OTU404	2	2	0	0	1	5	2	5	1	0	0	0	1	3	0	0	2	0	2	0	2	0	2	1	31
d__Bacteria	k__norank	p__Firmicutes	c__Clostridia	o__Clostridiales	f__Ruminococcaceae	g__Ruminococcaceae_UCG-014	s__unclassified_g__Ruminococcaceae_UCG-014	OTU17	0	18	0	1	0	0	0	0	6	25	17	0	0	9	6	0	0	0	1067	3	0	0	0	0	1152
d__Bacteria	k__norank	p__Firmicutes	c__Clostridia	o__Clostridiales	f__Lachnospiraceae	g__unclassified_f__Lachnospiraceae	s__unclassified_f__Lachnospiraceae	OTU411	0	0	0	0	0	0	0	0	0	0	0	2	1	0	0	0	0	0	0	0	0	0	0	0	3
d__Bacteria	k__norank	p__Firmicutes	c__Clostridia	o__Clostridiales	f__Ruminococcaceae	g__Ruminococcaceae_UCG-014	s__unclassified_g__Ruminococcaceae_UCG-014	OTU19	0	25	0	16	0	0	0	0	3	0	4	0	0	118	6	1	0	0	2	1	0	0	0	0	176
d__Bacteria	k__norank	p__Bacteroidetes	c__Bacteroidia	o__Bacteroidales	f__Bacteroidales_S24-7_group	g__norank_f__Bacteroidales_S24-7_group	s__unclassified_g__norank_f__Bacteroidales_S24-7_group	OTU196	0	0	0	0	0	0	0	0	0	0	1	0	0	0	0	0	0	0	0	2	0	1	0	0	4
d__Bacteria	k__norank	p__Bacteroidetes	c__Bacteroidia	o__Bacteroidales	f__Bacteroidales_S24-7_group	g__norank_f__Bacteroidales_S24-7_group	s__unclassified_g__norank_f__Bacteroidales_S24-7_group	OTU194	0	0	0	0	0	0	0	0	0	0	0	0	0	0	0	0	0	0	0	1	1	1	0	0	3
d__Bacteria	k__norank	p__Bacteroidetes	c__Bacteroidia	o__Bacteroidales	f__Bacteroidales_S24-7_group	g__norank_f__Bacteroidales_S24-7_group	s__uncultured_bacterium_g__norank_f__Bacteroidales_S24-7_group	OTU223	31	32	18	157	84	27	41	73	12	1	11	191	54	39	21	31	48	30	19	35	43	23	121	68	1210
d__Bacteria	k__norank	p__Bacteroidetes	c__Bacteroidia	o__Bacteroidales	f__Bacteroidales_S24-7_group	g__norank_f__Bacteroidales_S24-7_group	s__uncultured_bacterium_g__norank_f__Bacteroidales_S24-7_group	OTU224	118	120	167	129	4	49	19	18	0	0	0	0	0	0	0	0	50	48	164	65	56	81	46	67	1201
d__Bacteria	k__norank	p__Bacteroidetes	c__Bacteroidia	o__Bacteroidales	f__Bacteroidales_S24-7_group	g__norank_f__Bacteroidales_S24-7_group	s__uncultured_bacterium_g__norank_f__Bacteroidales_S24-7_group	OTU227	52	110	108	168	7	495	14	56	10	14	11	0	0	1	0	0	34	104	39	160	29	36	71	169	1688
d__Bacteria	k__norank	p__Bacteroidetes	c__Bacteroidia	o__Bacteroidales	f__Bacteroidales_S24-7_group	g__norank_f__Bacteroidales_S24-7_group	s__uncultured_bacterium_g__norank_f__Bacteroidales_S24-7_group	OTU347	5	0	4	1	0	1	0	0	0	0	0	0	0	0	0	0	8	0	9	0	1	0	0	1	30
d__Bacteria	k__norank	p__Bacteroidetes	c__Bacteroidia	o__Bacteroidales	f__Bacteroidales_S24-7_group	g__norank_f__Bacteroidales_S24-7_group	s__uncultured_bacterium_g__norank_f__Bacteroidales_S24-7_group	OTU559	0	1	0	2	0	3	6	0	0	0	7	0	0	0	0	0	21	0	22	9	16	16	0	0	103
d__Bacteria	k__norank	p__Cyanobacteria	c__Cyanobacteria	o__Gastranaerophilales	f__norank_o__Gastranaerophilales	g__norank_o__Gastranaerophilales	s__uncultured_bacterium_g__norank_o__Gastranaerophilales	OTU625	50	0	0	0	0	0	0	0	0	0	0	0	0	0	0	0	0	0	0	0	28	1	0	19	98
d__Bacteria	k__norank	p__Firmicutes	c__Clostridia	o__Clostridiales	f__Clostridiales_vadinBB60_group	g__norank_f__Clostridiales_vadinBB60_group	s__uncultured_bacterium_g__norank_f__Clostridiales_vadinBB60_group	OTU304	0	0	0	0	0	0	1	3	0	0	0	0	0	2	1	0	0	0	0	0	2	1	0	0	10
d__Bacteria	k__norank	p__Bacteroidetes	c__Bacteroidia	o__Bacteroidales	f__Prevotellaceae	g__Prevotellaceae_NK3B31_group	s__uncultured_bacterium_g__Prevotellaceae_NK3B31_group	OTU265	0	0	0	50	0	0	0	0	0	0	0	0	0	0	0	0	0	0	6	0	0	0	0	0	56
d__Bacteria	k__norank	p__Bacteroidetes	c__Bacteroidia	o__Bacteroidales	f__Bacteroidales_S24-7_group	g__norank_f__Bacteroidales_S24-7_group	s__unclassified_g__norank_f__Bacteroidales_S24-7_group	OTU120	14	25	12	2	14	2	12	0	11	1	0	0	2	21	0	1	7	17	28	20	34	18	8	2	251
d__Bacteria	k__norank	p__Firmicutes	c__Clostridia	o__Clostridiales	f__Lachnospiraceae	g__Roseburia	s__mouse_gut_metagenome_g__Roseburia	OTU519	0	80	0	0	0	0	0	13	28	287	34	2	30	8	0	6	0	0	0	15	0	0	0	0	503
d__Bacteria	k__norank	p__Firmicutes	c__Clostridia	o__Clostridiales	f__Ruminococcaceae	g__Anaerotruncus	s__Anaerotruncus_sp._G3_2012_	OTU285	34	16	5	1	170	42	69	28	14	120	45	239	49	71	158	59	133	72	16	13	13	305	63	24	1759
d__Bacteria	k__norank	p__Bacteroidetes	c__Bacteroidia	o__Bacteroidales	f__Rikenellaceae	g__Alistipes	s__uncultured_bacterium_g__Alistipes	OTU407	66	238	101	400	318	321	382	529	188	46	37	418	63	252	369	129	31	316	58	21	36	70	195	51	4635
d__Bacteria	k__norank	p__Actinobacteria	c__Actinobacteria	o__Coriobacteriales	f__Coriobacteriaceae	g__Enterorhabdus	s__uncultured_bacterium_g__Enterorhabdus	OTU525	0	6	0	7	1	1	1	1	6	2	0	7	1	0	8	4	0	0	4	0	1	1	1	4	56
d__Bacteria	k__norank	p__Firmicutes	c__Clostridia	o__Clostridiales	f__Family_XIII	g__Anaerovorax	s__uncultured_bacterium_g__Anaerovorax	OTU32	0	1	0	0	0	2	0	8	9	4	3	0	0	4	0	5	0	0	0	0	0	1	3	3	43
d__Bacteria	k__norank	p__Bacteroidetes	c__Bacteroidia	o__Bacteroidales	f__Rikenellaceae	g__Rikenellaceae_RC9_gut_group	s__unclassified_g__Rikenellaceae_RC9_gut_group	OTU608	1	3	0	2	0	1	1	1	1	0	0	0	0	0	0	7	0	4	1	6	5	4	6	5	48
d__Bacteria	k__norank	p__Firmicutes	c__Clostridia	o__Clostridiales	f__Ruminococcaceae	g__Ruminococcaceae_UCG-010	s__unclassified_g__Ruminococcaceae_UCG-010	OTU668	0	0	0	0	0	0	0	0	0	0	0	0	0	0	0	0	0	0	0	0	0	0	2	0	2
d__Bacteria	k__norank	p__Firmicutes	c__Clostridia	o__Clostridiales	f__Clostridiales_vadinBB60_group	g__norank_f__Clostridiales_vadinBB60_group	s__uncultured_bacterium_g__norank_f__Clostridiales_vadinBB60_group	OTU173	0	0	0	0	1	1	0	0	0	1	0	0	0	0	2	1	0	1	0	0	0	0	1	0	8
d__Bacteria	k__norank	p__Firmicutes	c__Clostridia	o__Clostridiales	f__Lachnospiraceae	g__norank_f__Lachnospiraceae	s__unclassified_g__norank_f__Lachnospiraceae	OTU206	26	73	23	1	97	113	343	1	272	352	168	228	128	292	52	190	0	254	43	5	24	32	97	58	2872
d__Bacteria	k__norank	p__Firmicutes	c__Clostridia	o__Clostridiales	f__Clostridiales_vadinBB60_group	g__norank_f__Clostridiales_vadinBB60_group	s__uncultured_bacterium_g__norank_f__Clostridiales_vadinBB60_group	OTU274	0	0	0	2	0	1	0	0	1	0	0	0	1	0	0	1	0	0	0	0	0	0	1	0	7
d__Bacteria	k__norank	p__Firmicutes	c__Clostridia	o__Clostridiales	f__Ruminococcaceae	g__Ruminococcaceae_NK4A214_group	s__uncultured_bacterium_g__Ruminococcaceae_NK4A214_group	OTU287	5	8	11	23	10	5	0	5	6	6	14	8	3	9	2	6	1	3	11	6	3	3	2	17	167
d__Bacteria	k__norank	p__Proteobacteria	c__Epsilonproteobacteria	o__Campylobacterales	f__Helicobacteraceae	g__Helicobacter	s__Helicobacter_ganmani	OTU526	134	144	38	0	3	101	213	124	775	31	125	0	30	87	12	0	120	68	179	2	92	67	77	85	2507
d__Bacteria	k__norank	p__Firmicutes	c__Clostridia	o__Clostridiales	f__Lachnospiraceae	g__norank_f__Lachnospiraceae	s__Lachnospiraceae_bacterium_DW12	OTU588	19	198	4	1	85	9	2	15	91	74	30	80	107	49	26	27	2	11	64	19	1	17	25	5	961
d__Bacteria	k__norank	p__Firmicutes	c__Clostridia	o__Clostridiales	f__Lachnospiraceae	g__Lachnoclostridium	s__unclassified_g__Lachnoclostridium	OTU494	2	18	34	5	175	116	161	4	148	233	27	3	53	5	31	5	2	15	83	0	21	12	20	10	1183
d__Bacteria	k__norank	p__Firmicutes	c__Clostridia	o__Clostridiales	f__Lachnospiraceae	g__Blautia	s__unclassified_g__Blautia	OTU314	0	4	5	1	2	2	2	509	0	2	1	0	1	4	0	0	0	2	1	15	2	1	84	11	649
d__Bacteria	k__norank	p__Bacteroidetes	c__Bacteroidia	o__Bacteroidales	f__Bacteroidales_S24-7_group	g__norank_f__Bacteroidales_S24-7_group	s__uncultured_Bacteroidales_bacterium_g__norank_f__Bacteroidales_S24-7_group	OTU629	9	0	10	197	170	1	1	0	688	459	1	26	0	253	4	3	206	127	545	44	142	108	70	60	3124
d__Bacteria	k__norank	p__unclassified_k__norank	c__unclassified_k__norank	o__unclassified_k__norank	f__unclassified_k__norank	g__unclassified_k__norank	s__unclassified_k__norank	OTU566	0	0	0	0	0	0	0	0	0	0	0	0	1	0	0	0	2	0	0	0	0	0	0	0	3
d__Bacteria	k__norank	p__Firmicutes	c__Clostridia	o__Clostridiales	f__Lachnospiraceae	g__unclassified_f__Lachnospiraceae	s__unclassified_f__Lachnospiraceae	OTU449	243	375	300	39	140	39	382	198	134	765	181	36	5	24	30	15	12	37	15	506	7	60	100	4	3647
d__Bacteria	k__norank	p__Bacteroidetes	c__Bacteroidia	o__Bacteroidales	f__Bacteroidales_S24-7_group	g__norank_f__Bacteroidales_S24-7_group	s__uncultured_Bacteroidales_bacterium_g__norank_f__Bacteroidales_S24-7_group	OTU623	57	53	31	348	27	38	3	20	135	114	23	76	165	96	74	106	125	103	36	873	300	153	106	52	3114
d__Bacteria	k__norank	p__Bacteroidetes	c__Bacteroidia	o__Bacteroidales	f__Bacteroidales_S24-7_group	g__norank_f__Bacteroidales_S24-7_group	s__unclassified_g__norank_f__Bacteroidales_S24-7_group	OTU577	21	165	30	65	39	41	10	37	93	95	57	530	34	43	16	18	263	233	30	41	18	28	18	20	1945
d__Bacteria	k__norank	p__Bacteroidetes	c__Bacteroidia	o__Bacteroidales	f__Bacteroidales_S24-7_group	g__norank_f__Bacteroidales_S24-7_group	s__uncultured_Bacteroidales_bacterium_g__norank_f__Bacteroidales_S24-7_group	OTU620	0	0	0	3	1	0	1	0	1	4	17	0	0	0	0	0	2	3	1	1	10	9	4	14	71
d__Bacteria	k__norank	p__Bacteroidetes	c__Bacteroidia	o__Bacteroidales	f__Porphyromonadaceae	g__Butyricimonas	s__Butyricimonas_virosa	OTU318	4	1	1	17	18	28	7	61	0	0	0	0	0	0	0	0	0	0	0	3	0	2	4	7	153
d__Bacteria	k__norank	p__Firmicutes	c__Clostridia	o__Clostridiales	f__Clostridiales_vadinBB60_group	g__norank_f__Clostridiales_vadinBB60_group	s__unclassified_g__norank_f__Clostridiales_vadinBB60_group	OTU500	1	42	6	2	3	31	5	8	17	3	1	15	33	160	28	20	0	0	1	0	10	1	5	1	393
d__Bacteria	k__norank	p__Firmicutes	c__Clostridia	o__Clostridiales	f__Clostridiales_vadinBB60_group	g__norank_f__Clostridiales_vadinBB60_group	s__uncultured_Clostridiales_bacterium_g__norank_f__Clostridiales_vadinBB60_group	OTU352	1	0	0	0	1	0	0	0	0	1	0	0	0	1	0	0	1	0	0	0	1	1	1	0	8
d__Bacteria	k__norank	p__Bacteroidetes	c__Bacteroidia	o__Bacteroidales	f__Bacteroidales_S24-7_group	g__norank_f__Bacteroidales_S24-7_group	s__unclassified_g__norank_f__Bacteroidales_S24-7_group	OTU248	4	11	36	10	12	2	6	4	2	1	18	0	2	3	0	0	17	14	12	24	15	17	11	17	238
d__Bacteria	k__norank	p__Firmicutes	c__Clostridia	o__Clostridiales	f__Lachnospiraceae	g__Lachnospiraceae_FCS020_group	s__unclassified_g__Lachnospiraceae_FCS020_group	OTU236	4	13	4	1	13	11	0	34	8	3	1	1	0	22	0	4	2	6	2	1	2	1	8	3	144
d__Bacteria	k__norank	p__Firmicutes	c__Clostridia	o__Clostridiales	f__Family_XIII	g__[Eubacterium]_brachy_group	s__uncultured_bacterium_g__[Eubacterium]_brachy_group	OTU83	3	5	5	0	0	2	3	7	2	0	0	1	0	3	1	2	0	3	6	4	0	0	2	2	51
d__Bacteria	k__norank	p__Firmicutes	c__Bacilli	o__Lactobacillales	f__Lactobacillaceae	g__Lactobacillus	s__unclassified_g__Lactobacillus	OTU363	0	0	0	0	1	0	1	0	0	0	0	0	0	0	0	0	1	0	0	0	0	1	0	0	4
d__Bacteria	k__norank	p__Cyanobacteria	c__Cyanobacteria	o__Gastranaerophilales	f__norank_o__Gastranaerophilales	g__norank_o__Gastranaerophilales	s__unclassified_g__norank_o__Gastranaerophilales	OTU38	7	0	4	2	3	24	3	0	3	0	6	0	0	3	0	0	0	2	0	0	4	13	3	9	86
d__Bacteria	k__norank	p__Firmicutes	c__Clostridia	o__Clostridiales	f__Ruminococcaceae	g__Anaerotruncus	s__Anaerotruncus_colihominis_DSM_17241	OTU554	7	13	3	0	7	1	1	47	4	0	0	69	4	1	0	1	4	13	0	0	0	2	2	7	186
d__Bacteria	k__norank	p__Firmicutes	c__Clostridia	o__Clostridiales	f__Peptococcaceae	g__Peptococcus	s__uncultured_bacterium_g__Peptococcus	OTU240	0	7	4	0	2	2	2	3	4	7	5	4	6	14	0	0	0	0	7	0	2	1	1	2	73
d__Bacteria	k__norank	p__Proteobacteria	c__Deltaproteobacteria	o__Desulfovibrionales	f__Desulfovibrionaceae	g__Desulfovibrio	s__Desulfovibrio_sp._ABHU2SB	OTU478	9	0	32	5	3	0	5	42	0	1	3	4	301	2	21	0	5	2	0	15	41	48	61	36	636
d__Bacteria	k__norank	p__unclassified_k__norank	c__unclassified_k__norank	o__unclassified_k__norank	f__unclassified_k__norank	g__unclassified_k__norank	s__unclassified_k__norank	OTU358	0	0	0	0	0	0	3	1	0	0	0	0	0	0	0	0	0	0	0	0	0	0	0	0	4
d__Bacteria	k__norank	p__Bacteroidetes	c__Bacteroidia	o__Bacteroidales	f__Bacteroidales_S24-7_group	g__norank_f__Bacteroidales_S24-7_group	s__uncultured_Bacteroidales_bacterium_g__norank_f__Bacteroidales_S24-7_group	OTU74	41	17	39	7	14	1	3	1	13	1	0	0	1	4	0	0	67	40	22	71	100	38	17	8	505
d__Bacteria	k__norank	p__Firmicutes	c__Clostridia	o__Clostridiales	f__Lachnospiraceae	g__Lachnospiraceae_NK4A136_group	s__unclassified_g__Lachnospiraceae_NK4A136_group	OTU205	17	3	42	0	9	84	9	11	105	39	11	66	91	4	4	8	1	21	1	1	3	2	3	19	554
d__Bacteria	k__norank	p__Firmicutes	c__Clostridia	o__Clostridiales	f__Lachnospiraceae	g__Lachnospiraceae_NK4A136_group	s__uncultured_bacterium_g__Lachnospiraceae_NK4A136_group	OTU156	6	10	19	25	34	4	42	5	11	23	1	0	32	320	102	25	1	158	21	22	24	13	10	11	919
d__Bacteria	k__norank	p__Firmicutes	c__Clostridia	o__Clostridiales	f__Lachnospiraceae	g__norank_f__Lachnospiraceae	s__unclassified_g__norank_f__Lachnospiraceae	OTU447	3	7	4	4	3	10	6	31	11	35	12	4	19	6	4	5	0	0	3	37	3	6	22	2	237
d__Bacteria	k__norank	p__Tenericutes	c__Mollicutes	o__Mollicutes_RF9	f__norank_o__Mollicutes_RF9	g__norank_o__Mollicutes_RF9	s__uncultured_bacterium_g__norank_o__Mollicutes_RF9	OTU114	0	0	0	0	0	0	0	0	0	0	1	0	0	0	0	0	0	0	0	0	0	0	10	4	15
d__Bacteria	k__norank	p__Bacteroidetes	c__Bacteroidia	o__Bacteroidales	f__unclassified_o__Bacteroidales	g__unclassified_o__Bacteroidales	s__unclassified_o__Bacteroidales	OTU557	0	4	8	1	4	1	0	1	0	1	7	0	0	2	0	6	12	7	5	11	14	21	14	6	125
d__Bacteria	k__norank	p__Firmicutes	c__Clostridia	o__Clostridiales	f__Lachnospiraceae	g__norank_f__Lachnospiraceae	s__unclassified_g__norank_f__Lachnospiraceae	OTU523	0	17	0	2	0	15	1	106	76	72	1	58	28	56	1	6	0	0	3	39	0	11	9	2	503
d__Bacteria	k__norank	p__Firmicutes	c__Clostridia	o__Clostridiales	f__Lachnospiraceae	g__unclassified_f__Lachnospiraceae	s__unclassified_f__Lachnospiraceae	OTU364	84	7	178	3	805	616	1	282	42	81	45	4	12	29	0	2	66	199	10	6	42	92	71	52	2729
d__Bacteria	k__norank	p__Tenericutes	c__Mollicutes	o__Mollicutes_RF9	f__norank_o__Mollicutes_RF9	g__norank_o__Mollicutes_RF9	s__uncultured_bacterium_g__norank_o__Mollicutes_RF9	OTU445	0	0	0	0	0	0	0	0	0	2	0	0	0	2	0	0	0	0	0	0	0	0	0	0	4
d__Bacteria	k__norank	p__Bacteroidetes	c__Bacteroidia	o__Bacteroidales	f__Rikenellaceae	g__Alistipes	s__unclassified_g__Alistipes	OTU612	0	5	0	16	0	0	0	0	0	0	0	12	0	0	0	0	0	0	6	9	7	4	0	0	59
d__Bacteria	k__norank	p__Bacteroidetes	c__Bacteroidia	o__Bacteroidales	f__Rikenellaceae	g__Alistipes	s__unclassified_g__Alistipes	OTU613	17	30	20	74	11	47	11	40	4	1	0	5	2	10	3	7	9	40	100	61	3	22	58	29	604
d__Bacteria	k__norank	p__Bacteroidetes	c__Bacteroidia	o__Bacteroidales	f__Bacteroidales_S24-7_group	g__norank_f__Bacteroidales_S24-7_group	s__uncultured_bacterium_g__norank_f__Bacteroidales_S24-7_group	OTU355	0	0	0	0	0	0	0	1	0	0	0	0	0	0	0	0	1	0	0	0	0	1	0	0	3
d__Bacteria	k__norank	p__Firmicutes	c__Clostridia	o__Clostridiales	f__Lachnospiraceae	g__unclassified_f__Lachnospiraceae	s__unclassified_f__Lachnospiraceae	OTU28	1	5	10	1	10	1	0	13	4	9	11	2	1	6	0	0	0	0	6	4	0	7	5	13	109
d__Bacteria	k__norank	p__Actinobacteria	c__Actinobacteria	o__Coriobacteriales	f__Coriobacteriaceae	g__norank_f__Coriobacteriaceae	s__uncultured_Coriobacteriales_bacterium	OTU684	2	0	1	6	0	1	3	0	0	1	2	0	0	0	3	0	0	2	1	2	1	6	2	2	35
d__Bacteria	k__norank	p__Bacteroidetes	c__Bacteroidia	o__Bacteroidales	f__unclassified_o__Bacteroidales	g__unclassified_o__Bacteroidales	s__unclassified_o__Bacteroidales	OTU418	17	0	3	0	1	0	0	0	0	0	0	0	0	1	0	1	9	0	3	0	4	1	0	1	41
d__Bacteria	k__norank	p__Bacteroidetes	c__Bacteroidia	o__Bacteroidales	f__Bacteroidaceae	g__Bacteroides	s__Bacteroides_uniformis	OTU327	0	0	0	8	4	8	39	9	0	0	0	0	0	1	0	0	1	0	0	0	0	0	0	0	70
d__Bacteria	k__norank	p__Verrucomicrobia	c__Verrucomicrobiae	o__Verrucomicrobiales	f__Verrucomicrobiaceae	g__Akkermansia	s__Akkermansia_muciniphila	OTU378	0	0	1	0	0	0	0	0	0	0	1	0	0	0	0	1	0	3	0	0	2	3	0	0	11
d__Bacteria	k__norank	p__Actinobacteria	c__Actinobacteria	o__Coriobacteriales	f__Coriobacteriaceae	g__unclassified_f__Coriobacteriaceae	s__unclassified_f__Coriobacteriaceae	OTU218	0	2	0	5	0	0	1	0	0	0	3	2	0	0	0	0	0	1	2	1	0	0	1	0	18
d__Bacteria	k__norank	p__Firmicutes	c__Clostridia	o__Clostridiales	f__Lachnospiraceae	g__Lachnospiraceae_NK4A136_group	s__unclassified_g__Lachnospiraceae_NK4A136_group	OTU57	16	1	436	0	1399	1132	6	7	67	95	49	0	32	76	6	115	81	260	42	0	292	76	4	144	4336
d__Bacteria	k__norank	p__Firmicutes	c__Clostridia	o__Clostridiales	f__Lachnospiraceae	g__norank_f__Lachnospiraceae	s__Lachnospiraceae_bacterium_A2	OTU306	0	34	27	0	15	1	16	91	10	30	68	444	2	7	1	42	0	3	3	1	33	0	1	24	853
d__Bacteria	k__norank	p__Firmicutes	c__Clostridia	o__Clostridiales	f__Lachnospiraceae	g__norank_f__Lachnospiraceae	s__unclassified_g__norank_f__Lachnospiraceae	OTU60	3626	146	250	20	411	45	766	21	52	172	42	36	77	63	389	16	5	285	71	141	36	597	71	119	7457
d__Bacteria	k__norank	p__Firmicutes	c__Clostridia	o__Clostridiales	f__Clostridiales_vadinBB60_group	g__norank_f__Clostridiales_vadinBB60_group	s__uncultured_bacterium_g__norank_f__Clostridiales_vadinBB60_group	OTU474	0	0	0	0	0	0	0	0	0	0	0	0	4	4	0	1	0	0	0	0	0	0	0	0	9
d__Bacteria	k__norank	p__Firmicutes	c__Clostridia	o__Clostridiales	f__Lachnospiraceae	g__norank_f__Lachnospiraceae	s__uncultured_bacterium_g__norank_f__Lachnospiraceae	OTU529	0	0	0	0	0	0	0	107	55	24	6	2	9	6	0	0	0	0	0	19	0	0	0	0	228
d__Bacteria	k__norank	p__Firmicutes	c__Clostridia	o__Clostridiales	f__Ruminococcaceae	g__Anaerotruncus	s__unclassified_g__Anaerotruncus	OTU477	0	1	0	4	1	0	1	0	0	0	0	1	5	7	3	7	0	0	1	0	0	1	6	1	39
d__Bacteria	k__norank	p__Bacteroidetes	c__Bacteroidia	o__Bacteroidales	f__Bacteroidales_S24-7_group	g__norank_f__Bacteroidales_S24-7_group	s__uncultured_bacterium_g__norank_f__Bacteroidales_S24-7_group	OTU94	1	0	2	8	3	0	0	1	1	2	0	0	1	0	0	1	1	3	2	1	1	1	5	5	39
d__Bacteria	k__norank	p__Firmicutes	c__Clostridia	o__Clostridiales	f__Lachnospiraceae	g__Acetatifactor	s__unclassified_g__Acetatifactor	OTU655	0	13	0	0	0	0	0	30	4	4	0	3	1	2	0	5	0	0	1	5	0	0	11	0	79
d__Bacteria	k__norank	p__Firmicutes	c__Clostridia	o__Clostridiales	f__Lachnospiraceae	g__Lachnospiraceae_NK4A136_group	s__uncultured_bacterium_g__Lachnospiraceae_NK4A136_group	OTU188	149	115	22	9	165	28	21	515	223	354	2	4	93	70	21	7	15	22	36	123	11	17	54	47	2123
d__Bacteria	k__norank	p__Firmicutes	c__Clostridia	o__Clostridiales	f__Ruminococcaceae	g__Anaerotruncus	s__unclassified_g__Anaerotruncus	OTU190	0	0	0	0	0	2	0	1	1	0	0	1	0	0	0	0	0	0	0	1	0	0	1	1	8
d__Bacteria	k__norank	p__Saccharibacteria	c__Unknown_Class_p__Saccharibacteria	o__Unknown_Order_c__Unknown_Class_p__Saccharibacteria	f__Unknown_Family_o__Unknown_Order_c__Unknown_Class_p__Saccharibacteria	g__Candidatus_Saccharimonas	s__uncultured_bacterium_g__Candidatus_Saccharimonas	OTU483	6	6	15	4	2	2	1	1	2	5	3	1	3	29	12	8	1	1	9	2	1	2	2	3	121
d__Bacteria	k__norank	p__Bacteroidetes	c__Bacteroidia	o__Bacteroidales	f__Bacteroidales_S24-7_group	g__norank_f__Bacteroidales_S24-7_group	s__uncultured_bacterium_g__norank_f__Bacteroidales_S24-7_group	OTU267	0	0	0	4	0	7	0	0	0	0	0	0	0	0	0	0	0	1	0	0	0	1	0	2	15
d__Bacteria	k__norank	p__Bacteroidetes	c__Bacteroidia	o__Bacteroidales	f__Bacteroidales_S24-7_group	g__norank_f__Bacteroidales_S24-7_group	s__uncultured_bacterium_g__norank_f__Bacteroidales_S24-7_group	OTU260	0	6	8	0	15	3	2	1	17	1	7	0	8	9	6	1	0	9	2	12	6	5	10	19	147
d__Bacteria	k__norank	p__Firmicutes	c__Clostridia	o__Clostridiales	f__Ruminococcaceae	g__Ruminococcaceae_UCG-014	s__uncultured_bacterium_g__Ruminococcaceae_UCG-014	OTU651	0	0	0	0	0	0	0	0	0	0	0	0	0	0	0	0	0	0	0	0	0	3	0	1	4
d__Bacteria	k__norank	p__Firmicutes	c__Clostridia	o__Clostridiales	f__Lachnospiraceae	g__unclassified_f__Lachnospiraceae	s__unclassified_f__Lachnospiraceae	OTU212	0	7	0	0	1	12	0	5	41	1	0	0	11	3	1	3	1	0	21	0	1	12	100	3	223
d__Bacteria	k__norank	p__Bacteroidetes	c__Bacteroidia	o__Bacteroidales	f__Rikenellaceae	g__Alistipes	s__uncultured_bacterium_g__Alistipes	OTU685	15	133	21	85	194	64	48	35	3	7	0	287	50	100	1602	4	20	152	8	143	34	9	62	19	3095
d__Bacteria	k__norank	p__Firmicutes	c__Clostridia	o__Clostridiales	f__Lachnospiraceae	g__Roseburia	s__Lachnospiraceae_bacterium_DW52	OTU400	49	46	136	0	1	3	8	111	5	2	87	0	0	0	1	13	1	60	6	3	65	4	63	132	796
d__Bacteria	k__norank	p__Firmicutes	c__Clostridia	o__Clostridiales	f__Lachnospiraceae	g__Lachnospiraceae_UCG-010	s__uncultured_bacterium_g__Lachnospiraceae_UCG-010	OTU121	0	0	3	0	1	1	0	1	0	3	5	1	1	6	0	1	0	0	0	0	1	0	6	3	33
d__Bacteria	k__norank	p__Bacteroidetes	c__Bacteroidia	o__Bacteroidales	f__unclassified_o__Bacteroidales	g__unclassified_o__Bacteroidales	s__unclassified_o__Bacteroidales	OTU586	0	0	0	0	0	0	0	0	2	0	0	0	0	0	0	0	0	2	0	0	0	0	0	0	4
d__Bacteria	k__norank	p__Firmicutes	c__Clostridia	o__Clostridiales	f__Lachnospiraceae	g__unclassified_f__Lachnospiraceae	s__unclassified_f__Lachnospiraceae	OTU354	0	1	0	6	1	0	0	1	0	2	0	0	0	0	0	0	0	0	27	1	0	0	6	1	46
d__Bacteria	k__norank	p__Proteobacteria	c__Deltaproteobacteria	o__Desulfovibrionales	f__Desulfovibrionaceae	g__Desulfovibrio	s__uncultured_Desulfovibrionales_bacterium_g__Desulfovibrio	OTU653	0	0	0	0	0	0	0	0	0	0	0	0	0	0	0	0	0	0	0	0	1	13	0	0	14
d__Bacteria	k__norank	p__Bacteroidetes	c__Bacteroidia	o__Bacteroidales	f__Bacteroidales_S24-7_group	g__norank_f__Bacteroidales_S24-7_group	s__uncultured_bacterium_g__norank_f__Bacteroidales_S24-7_group	OTU301	25	245	106	247	252	106	152	128	2	2	0	112	104	100	106	83	155	245	102	196	66	151	63	128	2876
d__Bacteria	k__norank	p__Bacteroidetes	c__Bacteroidia	o__Bacteroidales	f__Porphyromonadaceae	g__Butyricimonas	s__uncultured_bacterium_g__Butyricimonas	OTU292	1	1	3	24	13	31	0	4	0	0	0	0	0	0	0	0	0	0	0	0	0	0	0	0	77
d__Bacteria	k__norank	p__Firmicutes	c__Clostridia	o__Clostridiales	f__Ruminococcaceae	g__Ruminiclostridium	s__uncultured_bacterium_g__Ruminiclostridium	OTU409	3	1	7	0	2	2	5	23	2	12	1	2	10	9	3	5	1	3	2	2	0	0	9	1	105
d__Bacteria	k__norank	p__Firmicutes	c__Clostridia	o__Clostridiales	f__Lachnospiraceae	g__unclassified_f__Lachnospiraceae	s__unclassified_f__Lachnospiraceae	OTU450	1	1626	1	13	272	6	52	2	94	90	8	19	195	30	234	2	1	0	213	108	0	25	141	4	3137
d__Bacteria	k__norank	p__Firmicutes	c__Clostridia	o__Clostridiales	f__Lachnospiraceae	g__Lachnospiraceae_NK4A136_group	s__unclassified_g__Lachnospiraceae_NK4A136_group	OTU24	0	2	0	0	0	0	0	0	0	0	0	0	1	39	0	0	0	0	16	0	0	0	0	0	58
d__Bacteria	k__norank	p__Bacteroidetes	c__Bacteroidia	o__Bacteroidales	f__Bacteroidales_S24-7_group	g__norank_f__Bacteroidales_S24-7_group	s__uncultured_bacterium_g__norank_f__Bacteroidales_S24-7_group	OTU616	440	858	584	1711	276	1221	227	391	395	154	277	286	194	297	182	457	187	560	350	1246	427	726	1642	1470	14558
d__Bacteria	k__norank	p__Bacteroidetes	c__Bacteroidia	o__Bacteroidales	f__Bacteroidales_S24-7_group	g__norank_f__Bacteroidales_S24-7_group	s__uncultured_bacterium_g__norank_f__Bacteroidales_S24-7_group	OTU611	3	3	4	8	0	0	1	1	0	0	0	0	0	0	0	0	1	1	0	7	0	2	3	4	38
d__Bacteria	k__norank	p__Tenericutes	c__Mollicutes	o__Mollicutes_RF9	f__norank_o__Mollicutes_RF9	g__norank_o__Mollicutes_RF9	s__uncultured_bacterium_g__norank_o__Mollicutes_RF9	OTU660	9	1	23	0	0	0	0	0	0	0	1	0	0	7	0	0	0	0	0	0	0	0	8	0	49
d__Bacteria	k__norank	p__Bacteroidetes	c__Bacteroidia	o__Bacteroidales	f__Rikenellaceae	g__Alistipes	s__Alistipes_sp._N15.MGS-157	OTU63	0	0	0	1	0	0	0	0	0	0	0	0	0	0	0	0	1	5	0	3	0	2	2	3	17
d__Bacteria	k__norank	p__Firmicutes	c__Clostridia	o__Clostridiales	f__Lachnospiraceae	g__Lachnospiraceae_NK4A136_group	s__uncultured_bacterium_g__Lachnospiraceae_NK4A136_group	OTU419	5	1	63	0	62	25	1	0	9	8	16	0	3	6	0	24	2	15	0	0	11	6	0	13	270
d__Bacteria	k__norank	p__Bacteroidetes	c__Bacteroidia	o__Bacteroidales	f__Bacteroidales_S24-7_group	g__norank_f__Bacteroidales_S24-7_group	s__uncultured_bacterium_g__norank_f__Bacteroidales_S24-7_group	OTU591	419	4	186	7	0	0	0	0	0	6	234	0	0	0	0	0	1998	443	1817	401	2039	264	286	273	8377
d__Bacteria	k__norank	p__Bacteroidetes	c__Bacteroidia	o__Bacteroidales	f__Bacteroidales_S24-7_group	g__norank_f__Bacteroidales_S24-7_group	s__uncultured_bacterium_g__norank_f__Bacteroidales_S24-7_group	OTU618	0	2	2	0	0	1	0	0	0	0	0	0	0	0	0	1	1	5	0	1	5	2	1	1	22
d__Bacteria	k__norank	p__Firmicutes	c__Clostridia	o__Clostridiales	f__Ruminococcaceae	g__Intestinimonas	s__unclassified_g__Intestinimonas	OTU473	0	0	0	0	0	0	0	0	0	1	0	0	1	0	0	4	0	0	0	0	0	0	0	0	6
d__Bacteria	k__norank	p__Firmicutes	c__Clostridia	o__Clostridiales	f__Ruminococcaceae	g__Ruminococcaceae_UCG-014	s__unclassified_g__Ruminococcaceae_UCG-014	OTU204	12	16	1	20	2	14	0	0	2	9	12	0	0	8	0	0	1	0	10	1	0	3	43	19	173
d__Bacteria	k__norank	p__Firmicutes	c__Clostridia	o__Clostridiales	f__Ruminococcaceae	g__norank_f__Ruminococcaceae	s__unclassified_g__norank_f__Ruminococcaceae	OTU658	19	0	13	3	9	3	0	0	0	0	0	0	0	0	0	0	0	0	3	0	0	5	1	8	64
d__Bacteria	k__norank	p__Firmicutes	c__Clostridia	o__Clostridiales	f__Clostridiaceae_1	g__Candidatus_Arthromitus	s__Candidatus_Arthromitus_sp._SFB-mouse-Japan	OTU594	3	0	0	29	5	1	0	0	0	0	0	11	12	11	4	16	27	22	39	1	2	4	7	7	201
d__Bacteria	k__norank	p__Firmicutes	c__Erysipelotrichia	o__Erysipelotrichales	f__Erysipelotrichaceae	g__unclassified_f__Erysipelotrichaceae	s__unclassified_f__Erysipelotrichaceae	OTU672	0	0	0	0	9	4	1	0	0	0	0	0	0	5	6	0	1	0	2	0	0	1	52	12	93
d__Bacteria	k__norank	p__Firmicutes	c__Clostridia	o__Clostridiales	f__Ruminococcaceae	g__unclassified_f__Ruminococcaceae	s__unclassified_f__Ruminococcaceae	OTU100	1	38	12	3	21	5	4	3	0	16	32	19	38	27	9	15	1	28	29	1	7	11	4	10	334
d__Bacteria	k__norank	p__Firmicutes	c__Bacilli	o__Lactobacillales	f__Lactobacillaceae	g__Lactobacillus	s__unclassified_g__Lactobacillus	OTU9	107	1379	304	2366	40	2986	472	199	579	1228	323	1431	3538	1222	345	2982	356	49	29	749	1452	70	695	558	23459
d__Bacteria	k__norank	p__Firmicutes	c__Clostridia	o__Clostridiales	f__Lachnospiraceae	g__Lachnospiraceae_NK4A136_group	s__uncultured_bacterium_g__Lachnospiraceae_NK4A136_group	OTU249	47	222	128	16	140	23	14	107	98	390	12	5	17	81	1	13	23	19	278	258	88	54	117	239	2390
d__Bacteria	k__norank	p__Bacteroidetes	c__Bacteroidia	o__Bacteroidales	f__Bacteroidales_S24-7_group	g__norank_f__Bacteroidales_S24-7_group	s__uncultured_bacterium_g__norank_f__Bacteroidales_S24-7_group	OTU433	81	64	111	226	85	255	51	110	130	136	264	317	42	210	37	131	17	87	11	89	21	61	89	159	2784
d__Bacteria	k__norank	p__Bacteroidetes	c__Bacteroidia	o__Bacteroidales	f__Porphyromonadaceae	g__unclassified_f__Porphyromonadaceae	s__unclassified_f__Porphyromonadaceae	OTU680	0	0	0	1	2	2	0	0	0	0	0	0	0	0	0	0	2	1	1	2	0	1	1	4	17
d__Bacteria	k__norank	p__Cyanobacteria	c__Cyanobacteria	o__Gastranaerophilales	f__norank_o__Gastranaerophilales	g__norank_o__Gastranaerophilales	s__uncultured_rumen_bacterium_g__norank_o__Gastranaerophilales	OTU601	0	1	1	0	0	3	0	0	2	1	0	0	0	6	2	1	0	0	2	0	0	0	0	0	19
d__Bacteria	k__norank	p__Actinobacteria	c__Actinobacteria	o__Coriobacteriales	f__Coriobacteriaceae	g__Enterorhabdus	s__uncultured_bacterium_g__Enterorhabdus	OTU402	0	4	3	16	0	0	8	1	0	3	1	11	4	3	8	3	0	0	5	1	3	1	0	5	80
d__Bacteria	k__norank	p__Firmicutes	c__Clostridia	o__Clostridiales	f__Lachnospiraceae	g__Lachnoclostridium	s__Dorea_sp._5-2	OTU520	208	273	365	46	294	122	217	726	242	172	132	123	160	435	177	107	121	207	137	68	90	378	206	203	5209
d__Bacteria	k__norank	p__Bacteroidetes	c__Flavobacteriia	o__Flavobacteriales	f__Flavobacteriaceae	g__norank_f__Flavobacteriaceae	s__gut_metagenome_g__norank_f__Flavobacteriaceae	OTU261	4	0	1	0	0	0	0	0	0	0	0	0	0	0	0	0	0	0	0	0	0	0	0	0	5
d__Bacteria	k__norank	p__Firmicutes	c__Erysipelotrichia	o__Erysipelotrichales	f__Erysipelotrichaceae	g__unclassified_f__Erysipelotrichaceae	s__unclassified_f__Erysipelotrichaceae	OTU375	0	0	0	0	0	0	0	0	3	0	1	0	1	0	0	0	0	0	1	0	0	0	1	0	7
d__Bacteria	k__norank	p__Firmicutes	c__Clostridia	o__Clostridiales	f__Family_XIII	g__[Eubacterium]_brachy_group	s__uncultured_bacterium_g__[Eubacterium]_brachy_group	OTU91	11	14	11	15	13	4	9	6	6	13	14	65	4	24	17	10	18	9	8	5	10	16	13	19	334
d__Bacteria	k__norank	p__Firmicutes	c__Clostridia	o__Clostridiales	f__Eubacteriaceae	g__Anaerofustis	s__unclassified_g__Anaerofustis	OTU36	2	4	3	5	2	2	4	0	1	1	2	0	1	3	2	2	7	0	7	1	0	1	0	5	55
d__Bacteria	k__norank	p__Firmicutes	c__Clostridia	o__Clostridiales	f__Ruminococcaceae	g__Ruminococcaceae_UCG-010	s__uncultured_organism_g__Ruminococcaceae_UCG-010	OTU410	0	0	0	13	81	3	8	20	4	4	2	33	9	20	14	60	0	3	4	0	34	22	1	2	337
d__Bacteria	k__norank	p__Bacteroidetes	c__Bacteroidia	o__Bacteroidales	f__Rikenellaceae	g__Alistipes	s__gut_metagenome_g__Alistipes	OTU430	2	2	0	8	9	6	2	2	2	0	1	14	2	2	3	2	5	7	2	3	3	9	0	1	87
d__Bacteria	k__norank	p__Actinobacteria	c__Actinobacteria	o__Coriobacteriales	f__Coriobacteriaceae	g__Parvibacter	s__uncultured_bacterium_g__Parvibacter	OTU335	1	1	1	3	0	1	0	0	1	0	4	1	0	0	1	0	2	0	1	0	1	0	0	1	19
d__Bacteria	k__norank	p__Proteobacteria	c__Alphaproteobacteria	o__Rhodospirillales	f__Rhodospirillaceae	g__norank_f__Rhodospirillaceae	s__gut_metagenome_g__norank_f__Rhodospirillaceae	OTU289	0	0	3	0	0	23	0	0	0	0	0	0	0	0	0	0	0	0	0	0	0	2	2	2	32
d__Bacteria	k__norank	p__Bacteroidetes	c__Bacteroidia	o__Bacteroidales	f__unclassified_o__Bacteroidales	g__unclassified_o__Bacteroidales	s__unclassified_o__Bacteroidales	OTU125	0	1	0	3	2	0	1	0	1	1	2	0	1	2	3	1	0	2	0	0	0	0	0	0	20
d__Bacteria	k__norank	p__Firmicutes	c__Clostridia	o__Clostridiales	f__Lachnospiraceae	g__[Eubacterium]_xylanophilum_group	s__uncultured_bacterium_g__[Eubacterium]_xylanophilum_group	OTU258	204	278	923	37	243	64	4	260	2	34	2	7	25	845	8	57	77	31	590	51	51	227	157	128	4305
d__Bacteria	k__norank	p__Firmicutes	c__Clostridia	o__Clostridiales	f__Lachnospiraceae	g__norank_f__Lachnospiraceae	s__uncultured_bacterium_g__norank_f__Lachnospiraceae	OTU275	0	0	0	9	0	4	0	0	0	0	0	0	0	0	0	0	0	0	0	0	0	0	0	0	13
d__Bacteria	k__norank	p__Firmicutes	c__Clostridia	o__Clostridiales	f__Lachnospiraceae	g__Roseburia	s__uncultured_bacterium_g__Roseburia	OTU544	5	10	1	0	0	5	0	41	3	4	4	16	13	1	0	15	0	0	0	0	2	5	3	0	128
d__Bacteria	k__norank	p__Firmicutes	c__Clostridia	o__Clostridiales	f__Ruminococcaceae	g__Anaerotruncus	s__unclassified_g__Anaerotruncus	OTU268	0	2	2	1	3	0	0	2	0	0	0	4	0	0	0	0	4	0	0	0	0	4	2	1	25
d__Bacteria	k__norank	p__Firmicutes	c__Clostridia	o__Clostridiales	f__Ruminococcaceae	g__Ruminococcaceae_UCG-010	s__unclassified_g__Ruminococcaceae_UCG-010	OTU8	0	0	0	1	0	2	0	2	1	0	0	0	0	0	0	0	0	0	0	0	0	0	0	1	7
d__Bacteria	k__norank	p__Bacteroidetes	c__Bacteroidia	o__Bacteroidales	f__Porphyromonadaceae	g__Parabacteroides	s__unclassified_g__Parabacteroides	OTU569	0	0	0	0	3	0	1	1	0	0	0	0	0	0	0	1	4	4	0	0	4	0	0	1	19
d__Bacteria	k__norank	p__Bacteroidetes	c__Bacteroidia	o__Bacteroidales	f__unclassified_o__Bacteroidales	g__unclassified_o__Bacteroidales	s__unclassified_o__Bacteroidales	OTU492	0	1	3	0	6	2	6	0	0	1	0	0	1	1	3	1	0	7	1	0	0	1	0	0	34
d__Bacteria	k__norank	p__Bacteroidetes	c__Bacteroidia	o__Bacteroidales	f__Bacteroidales_S24-7_group	g__norank_f__Bacteroidales_S24-7_group	s__uncultured_Barnesiella_sp._g__norank	OTU628	106	314	199	364	209	220	137	63	19	62	467	31	8	26	4	20	144	172	132	230	234	223	110	362	3856
d__Bacteria	k__norank	p__Firmicutes	c__Clostridia	o__Clostridiales	f__Ruminococcaceae	g__Ruminococcus_1	s__unclassified_g__Ruminococcus_1	OTU535	0	0	0	0	19	0	0	0	0	2	1	4	8	6	1	2	0	0	0	0	0	0	0	0	43
d__Bacteria	k__norank	p__Firmicutes	c__Clostridia	o__Clostridiales	f__Ruminococcaceae	g__Ruminiclostridium_5	s__unclassified_g__Ruminiclostridium_5	OTU550	88	17	73	12	18	13	54	57	4	7	2	37	11	89	18	5	15	47	50	10	44	52	35	29	787
d__Bacteria	k__norank	p__Actinobacteria	c__Actinobacteria	o__Bifidobacteriales	f__Bifidobacteriaceae	g__Bifidobacterium	s__Bifidobacterium_choerinum	OTU438	0	0	0	50	0	4	0	4	9	188	217	1	0	0	0	109	0	0	0	0	0	0	0	0	582
d__Bacteria	k__norank	p__Firmicutes	c__Bacilli	o__Lactobacillales	f__Lactobacillaceae	g__Lactobacillus	s__unclassified_g__Lactobacillus	OTU216	45	83	264	423	44	109	32	11	0	54	0	21	36	0	0	20	579	10	91	143	60	556	480	168	3229
d__Bacteria	k__norank	p__Firmicutes	c__Clostridia	o__Clostridiales	f__Lachnospiraceae	g__norank_f__Lachnospiraceae	s__unclassified_g__norank_f__Lachnospiraceae	OTU241	12	132	234	2	156	3	51	89	142	398	106	210	75	204	97	17	17	25	17	19	2	116	114	67	2305
d__Bacteria	k__norank	p__Bacteroidetes	c__Bacteroidia	o__Bacteroidales	f__Rikenellaceae	g__Alistipes	s__Faecalibacterium_prausnitzii_g__Alistipes	OTU676	8	12	14	48	45	23	13	11	3	0	2	68	0	5	2	2	19	54	5	19	30	19	10	19	431
d__Bacteria	k__norank	p__Firmicutes	c__Clostridia	o__Clostridiales	f__Ruminococcaceae	g__Ruminococcaceae_UCG-014	s__unclassified_g__Ruminococcaceae_UCG-014	OTU383	0	11	0	3	0	0	0	0	8	11	3	0	6	31	84	15	0	0	1	6	0	0	13	3	195
d__Bacteria	k__norank	p__Firmicutes	c__Clostridia	o__Clostridiales	f__Ruminococcaceae	g__Ruminococcaceae_UCG-014	s__unclassified_g__Ruminococcaceae_UCG-014	OTU490	0	0	1	0	0	0	0	0	0	0	6	0	0	0	57	0	0	0	0	0	0	0	0	0	64
d__Bacteria	k__norank	p__Bacteroidetes	c__Bacteroidia	o__Bacteroidales	f__Bacteroidales_S24-7_group	g__norank_f__Bacteroidales_S24-7_group	s__uncultured_Bacteroidales_bacterium_g__norank_f__Bacteroidales_S24-7_group	OTU560	272	6	181	39	53	12	16	10	28	34	290	7	3	41	44	10	10	19	17	50	328	147	22	22	1661
d__Bacteria	k__norank	p__Firmicutes	c__Clostridia	o__Clostridiales	f__Lachnospiraceae	g__norank_f__Lachnospiraceae	s__unclassified_g__norank_f__Lachnospiraceae	OTU392	0	0	0	0	0	0	0	0	0	3	2	0	2	114	0	4	0	0	0	0	0	0	28	10	163
d__Bacteria	k__norank	p__Firmicutes	c__Bacilli	o__Lactobacillales	f__Lactobacillaceae	g__Lactobacillus	s__uncultured_bacterium_g__Lactobacillus	OTU1	0	1	13	8	0	1	0	0	0	0	0	0	0	0	0	0	40	1	0	7	3	47	24	10	155
d__Bacteria	k__norank	p__Firmicutes	c__Clostridia	o__Clostridiales	f__Ruminococcaceae	g__Ruminiclostridium_9	s__uncultured_bacterium_g__Ruminiclostridium_9	OTU522	0	0	1	0	1	0	2	6	1	1	0	0	1	0	0	0	0	0	0	0	0	0	1	1	15
d__Bacteria	k__norank	p__Proteobacteria	c__Deltaproteobacteria	o__Desulfovibrionales	f__Desulfovibrionaceae	g__Desulfovibrio	s__unclassified_g__Desulfovibrio	OTU426	0	0	0	0	0	0	3	2	1	2	0	4	10	2	1	0	10	4	3	0	3	2	1	0	48
d__Bacteria	k__norank	p__Firmicutes	c__Clostridia	o__Clostridiales	f__Ruminococcaceae	g__Ruminococcaceae_UCG-005	s__uncultured_Clostridiales_bacterium_g__Ruminococcaceae_UCG-005	OTU276	0	0	0	6	0	0	0	1	2	0	0	3	0	0	0	2	0	0	0	0	1	0	3	0	18
d__Bacteria	k__norank	p__Firmicutes	c__Clostridia	o__Clostridiales	f__Ruminococcaceae	g__Ruminococcaceae_UCG-014	s__unclassified_g__Ruminococcaceae_UCG-014	OTU252	0	27	0	0	0	0	0	0	0	0	0	0	0	0	0	0	0	0	12	1	0	0	0	0	40
d__Bacteria	k__norank	p__Tenericutes	c__Mollicutes	o__Mollicutes_RF9	f__norank_o__Mollicutes_RF9	g__norank_o__Mollicutes_RF9	s__unclassified_g__norank_o__Mollicutes_RF9	OTU18	0	2	0	0	0	0	0	0	0	0	0	0	0	0	0	0	0	0	0	0	0	0	0	0	2
d__Bacteria	k__norank	p__Tenericutes	c__Mollicutes	o__Mollicutes_RF9	f__norank_o__Mollicutes_RF9	g__norank_o__Mollicutes_RF9	s__unclassified_g__norank_o__Mollicutes_RF9	OTU661	0	1	0	2	0	1	0	0	1	0	0	0	7	4	9	8	0	0	0	0	0	0	1	0	34
d__Bacteria	k__norank	p__Bacteroidetes	c__Bacteroidia	o__Bacteroidales	f__Bacteroidales_S24-7_group	g__norank_f__Bacteroidales_S24-7_group	s__uncultured_bacterium_g__norank_f__Bacteroidales_S24-7_group	OTU136	1	0	1	1	1	1	0	0	0	0	0	0	0	0	0	0	6	2	5	0	2	2	0	3	25
d__Bacteria	k__norank	p__Bacteroidetes	c__Bacteroidia	o__Bacteroidales	f__Bacteroidales_S24-7_group	g__norank_f__Bacteroidales_S24-7_group	s__uncultured_bacterium_g__norank_f__Bacteroidales_S24-7_group	OTU138	7	0	4	5	9	0	3	0	0	1	1	0	0	0	0	0	80	3	4	2	36	10	0	2	167
d__Bacteria	k__norank	p__Firmicutes	c__Clostridia	o__Clostridiales	f__Ruminococcaceae	g__Ruminiclostridium	s__unclassified_g__Ruminiclostridium	OTU181	1	0	0	0	0	0	0	0	0	0	0	0	0	0	0	0	0	0	0	0	0	0	0	0	1
d__Bacteria	k__norank	p__Firmicutes	c__Clostridia	o__Clostridiales	f__Ruminococcaceae	g__Ruminiclostridium_5	s__unclassified_g__Ruminiclostridium_5	OTU521	8	100	7	10	20	6	2	35	80	17	20	231	48	18	24	219	2	9	11	19	4	12	32	4	938
d__Bacteria	k__norank	p__Firmicutes	c__Clostridia	o__Clostridiales	f__Ruminococcaceae	g__Anaerotruncus	s__unclassified_g__Anaerotruncus	OTU234	1	0	0	0	0	0	0	1	0	0	0	0	0	0	0	0	0	0	0	0	0	0	0	0	2
d__Bacteria	k__norank	p__Firmicutes	c__Clostridia	o__Clostridiales	f__Ruminococcaceae	g__Ruminococcaceae_UCG-013	s__unclassified_g__Ruminococcaceae_UCG-013	OTU482	0	0	0	0	0	0	0	0	0	3	0	0	0	5	0	4	0	0	1	0	0	0	0	15	28
d__Bacteria	k__norank	p__Firmicutes	c__Clostridia	o__Clostridiales	f__Christensenellaceae	g__norank_f__Christensenellaceae	s__uncultured_bacterium_g__norank_f__Christensenellaceae	OTU67	7	16	7	6	11	3	2	7	5	11	2	5	2	7	5	2	17	5	4	4	6	12	3	9	158
d__Bacteria	k__norank	p__Firmicutes	c__Clostridia	o__Clostridiales	f__Ruminococcaceae	g__Ruminococcaceae_UCG-014	s__uncultured_bacterium_g__Ruminococcaceae_UCG-014	OTU602	0	4	3	0	0	10	0	0	2	1	1	0	0	0	2	0	0	0	34	0	0	0	7	0	64
d__Bacteria	k__norank	p__Bacteroidetes	c__Bacteroidia	o__Bacteroidales	f__Bacteroidaceae	g__Bacteroides	s__unclassified_g__Bacteroides	OTU277	0	0	0	0	18	0	0	3	0	0	0	0	0	0	0	0	1	5	0	0	0	0	1	0	28
d__Bacteria	k__norank	p__Firmicutes	c__Clostridia	o__Clostridiales	f__Lachnospiraceae	g__Roseburia	s__unclassified_g__Roseburia	OTU13	1	5	0	20	0	4	0	32	1	2	0	2	1	0	1	0	0	0	1	0	0	2	1	1	74
d__Bacteria	k__norank	p__Bacteroidetes	c__Bacteroidia	o__Bacteroidales	f__Bacteroidales_S24-7_group	g__norank_f__Bacteroidales_S24-7_group	s__unclassified_g__norank_f__Bacteroidales_S24-7_group	OTU82	0	7	1	2	5	1	0	0	3	2	5	0	0	7	0	7	0	0	5	8	1	2	7	4	67
d__Bacteria	k__norank	p__Deferribacteres	c__Deferribacteres	o__Deferribacterales	f__Deferribacteraceae	g__Mucispirillum	s__uncultured_bacterium_g__Mucispirillum	OTU424	53	443	27	63	278	29	78	174	2791	122	183	1099	1327	325	618	5837	69	129	74	83	98	791	149	32	14872
d__Bacteria	k__norank	p__Firmicutes	c__Clostridia	o__Clostridiales	f__Ruminococcaceae	g__unclassified_f__Ruminococcaceae	s__unclassified_f__Ruminococcaceae	OTU590	2	1	2	1	2	1	0	0	0	1	0	2	0	1	0	0	7	3	2	1	0	7	0	1	34
d__Bacteria	k__norank	p__Firmicutes	c__Clostridia	o__Clostridiales	f__Lachnospiraceae	g__unclassified_f__Lachnospiraceae	s__unclassified_f__Lachnospiraceae	OTU312	0	214	1	240	1	0	1	72	0	9	16	67	8	21	1	1	2	1	8	2	1	2	97	19	784
d__Bacteria	k__norank	p__Firmicutes	c__Clostridia	o__Clostridiales	f__Ruminococcaceae	g__Anaerotruncus	s__uncultured_bacterium_g__Anaerotruncus	OTU541	2	4	2	0	4	1	3	3	4	8	6	0	1	12	0	10	3	1	3	1	2	10	3	1	84
d__Bacteria	k__norank	p__Firmicutes	c__Clostridia	o__Clostridiales	f__Lachnospiraceae	g__unclassified_f__Lachnospiraceae	s__unclassified_f__Lachnospiraceae	OTU311	17	17	35	12	28	8	43	85	1	5	11	19	1	11	53	2	7	32	9	33	9	25	41	33	537
d__Bacteria	k__norank	p__Bacteroidetes	c__Bacteroidia	o__Bacteroidales	f__Prevotellaceae	g__unclassified_f__Prevotellaceae	s__unclassified_f__Prevotellaceae	OTU598	8	0	1	9	0	2	0	0	0	0	0	0	0	0	0	0	0	0	3	0	0	0	5	2	30
d__Bacteria	k__norank	p__Firmicutes	c__Clostridia	o__Clostridiales	f__Ruminococcaceae	g__Anaerotruncus	s__uncultured_bacterium_g__Anaerotruncus	OTU464	0	0	0	0	0	0	0	13	0	0	0	111	29	20	0	2	0	0	0	1	0	0	0	0	176
d__Bacteria	k__norank	p__Firmicutes	c__Clostridia	o__Clostridiales	f__Ruminococcaceae	g__[Eubacterium]_coprostanoligenes_group	s__uncultured_bacterium_g__[Eubacterium]_coprostanoligenes_group	OTU324	1	0	24	0	0	3	7	46	0	0	0	0	0	0	0	0	0	36	156	0	0	3	0	0	276
d__Bacteria	k__norank	p__Bacteroidetes	c__Bacteroidia	o__Bacteroidales	f__Bacteroidales_S24-7_group	g__norank_f__Bacteroidales_S24-7_group	s__unclassified_g__norank_f__Bacteroidales_S24-7_group	OTU610	5	24	5	6	8	2	2	0	49	34	55	3	14	32	0	38	1	0	13	26	0	8	6	4	335
d__Bacteria	k__norank	p__Bacteroidetes	c__Bacteroidia	o__Bacteroidales	f__Bacteroidales_S24-7_group	g__norank_f__Bacteroidales_S24-7_group	s__unclassified_g__norank_f__Bacteroidales_S24-7_group	OTU615	28	52	38	226	37	45	124	80	25	7	17	16	39	33	1	2	117	157	109	467	198	173	52	22	2065
d__Bacteria	k__norank	p__Firmicutes	c__Clostridia	o__Clostridiales	f__Ruminococcaceae	g__Oscillibacter	s__unclassified_g__Oscillibacter	OTU89	22	19	1	10	4	31	77	29	31	38	26	5	51	65	30	127	1	94	63	26	13	25	33	45	866
d__Bacteria	k__norank	p__Bacteroidetes	c__Bacteroidia	o__Bacteroidales	f__Bacteroidales_S24-7_group	g__norank_f__Bacteroidales_S24-7_group	s__unclassified_g__norank_f__Bacteroidales_S24-7_group	OTU617	194	297	727	37	130	16	20	6	28	452	743	79	0	168	53	276	27	0	148	991	259	489	418	171	5729
d__Bacteria	k__norank	p__Firmicutes	c__Clostridia	o__Clostridiales	f__Lachnospiraceae	g__norank_f__Lachnospiraceae	s__unclassified_g__norank_f__Lachnospiraceae	OTU20	0	1	0	0	0	30	7	140	23	1	2	3	6	6	0	0	0	0	0	0	0	0	4	0	223
d__Bacteria	k__norank	p__Bacteroidetes	c__Bacteroidia	o__Bacteroidales	f__Bacteroidales_S24-7_group	g__norank_f__Bacteroidales_S24-7_group	s__unclassified_g__norank_f__Bacteroidales_S24-7_group	OTU593	3	1	3	10	1	0	0	1	0	2	0	1	1	1	0	2	5	2	12	8	0	8	8	14	83
d__Bacteria	k__norank	p__Bacteroidetes	c__Bacteroidia	o__Bacteroidales	f__Prevotellaceae	g__Prevotellaceae_UCG-001	s__uncultured_bacterium_g__Prevotellaceae_UCG-001	OTU677	74	42	30	17	4	90	13	1	12	2	33	0	1	6	22	2	29	27	26	20	14	16	120	100	701
d__Bacteria	k__norank	p__Firmicutes	c__Clostridia	o__Clostridiales	f__Lachnospiraceae	g__norank_f__Lachnospiraceae	s__unclassified_g__norank_f__Lachnospiraceae	OTU29	0	21	0	0	1	1	1	0	11	18	8	3	7	8	6	2	0	0	3	11	1	0	2	0	104
d__Bacteria	k__norank	p__Firmicutes	c__Erysipelotrichia	o__Erysipelotrichales	f__Erysipelotrichaceae	g__unclassified_f__Erysipelotrichaceae	s__unclassified_f__Erysipelotrichaceae	OTU636	12	53	142	0	251	51	31	2	35	21	95	34	72	75	51	79	34	114	3	3	51	396	1	168	1774
d__Bacteria	k__norank	p__Firmicutes	c__Clostridia	o__Clostridiales	f__Ruminococcaceae	g__Anaerotruncus	s__unclassified_g__Anaerotruncus	OTU468	9	59	37	25	22	1	0	57	24	23	45	213	67	55	11	2	0	1	24	41	2	17	24	15	774
d__Bacteria	k__norank	p__Firmicutes	c__Clostridia	o__Clostridiales	f__Lachnospiraceae	g__norank_f__Lachnospiraceae	s__uncultured_bacterium_g__norank_f__Lachnospiraceae	OTU515	0	1	0	0	0	13	0	112	3	1	8	5	4	9	0	1	0	0	2	0	0	0	1	0	160
d__Bacteria	k__norank	p__Firmicutes	c__Clostridia	o__Clostridiales	f__Ruminococcaceae	g__Anaerotruncus	s__Clostridium_sp._YIT_12070	OTU142	5	0	0	0	0	0	0	1	0	0	0	0	0	0	0	0	1	2	0	0	1	0	4	1	15
d__Bacteria	k__norank	p__Tenericutes	c__Mollicutes	o__Mollicutes_RF9	f__norank_o__Mollicutes_RF9	g__norank_o__Mollicutes_RF9	s__uncultured_bacterium_g__norank_o__Mollicutes_RF9	OTU427	0	0	0	0	0	0	0	0	22	1	1	0	0	23	0	0	0	0	0	0	0	0	0	0	47
d__Bacteria	k__norank	p__Firmicutes	c__Clostridia	o__Clostridiales	f__Lachnospiraceae	g__[Eubacterium]_xylanophilum_group	s__uncultured_bacterium_g__[Eubacterium]_xylanophilum_group	OTU506	0	0	0	0	0	0	0	0	21	82	82	1	159	0	0	52	0	0	0	0	0	0	55	3	455
d__Bacteria	k__norank	p__Firmicutes	c__Clostridia	o__Clostridiales	f__Lachnospiraceae	g__norank_f__Lachnospiraceae	s__uncultured_bacterium_g__norank_f__Lachnospiraceae	OTU21	9	4	12	1	3	9	2	107	20	9	1	12	36	15	1	0	0	6	5	5	2	1	8	1	269
d__Bacteria	k__norank	p__Firmicutes	c__Clostridia	o__Clostridiales	f__Lachnospiraceae	g__norank_f__Lachnospiraceae	s__unclassified_g__norank_f__Lachnospiraceae	OTU316	0	0	0	0	0	0	0	30	8	0	8	0	0	0	0	2	0	0	0	0	0	0	0	0	48
d__Bacteria	k__norank	p__Proteobacteria	c__Gammaproteobacteria	o__Enterobacteriales	f__Enterobacteriaceae	g__Klebsiella	s__unclassified_g__Klebsiella	OTU167	10	0	53	334	46	241	2230	1951	0	0	1	2	4	1	0	0	0	3	5	133	54	15	115	46	5244
d__Bacteria	k__norank	p__Firmicutes	c__Clostridia	o__Clostridiales	f__Lachnospiraceae	g__Marvinbryantia	s__Clostridiales_bacterium_CIEAF_012	OTU43	6	5	10	13	22	14	9	3	8	0	4	38	14	9	6	4	11	9	3	9	19	14	6	17	253
d__Bacteria	k__norank	p__Bacteroidetes	c__Bacteroidia	o__Bacteroidales	f__Bacteroidaceae	g__Bacteroides	s__Bacteroides_acidifaciens	OTU489	9	267	96	109	903	558	35	1146	186	21	68	671	303	165	3191	187	962	3105	82	181	993	320	456	446	14460
d__Bacteria	k__norank	p__Cyanobacteria	c__Cyanobacteria	o__Gastranaerophilales	f__norank_o__Gastranaerophilales	g__norank_o__Gastranaerophilales	s__unclassified_g__norank_o__Gastranaerophilales	OTU52	18	0	0	2	0	74	2	0	0	0	0	0	0	0	0	0	1	0	0	0	2	4	3	2	108
d__Bacteria	k__norank	p__Firmicutes	c__Clostridia	o__Clostridiales	f__Lachnospiraceae	g__unclassified_f__Lachnospiraceae	s__unclassified_f__Lachnospiraceae	OTU491	51	27	108	2	722	20	85	96	12	111	4	29	81	45	762	49	14	321	14	108	120	242	51	89	3163
d__Bacteria	k__norank	p__Bacteroidetes	c__Bacteroidia	o__Bacteroidales	f__unclassified_o__Bacteroidales	g__unclassified_o__Bacteroidales	s__unclassified_o__Bacteroidales	OTU334	0	0	0	0	0	1	0	0	0	0	0	0	0	0	0	0	1	0	0	0	1	1	0	0	4
d__Bacteria	k__norank	p__Bacteroidetes	c__Bacteroidia	o__Bacteroidales	f__Bacteroidales_S24-7_group	g__norank_f__Bacteroidales_S24-7_group	s__unclassified_g__norank_f__Bacteroidales_S24-7_group	OTU209	0	0	0	0	0	0	0	0	0	0	0	0	0	0	0	0	0	0	2	0	1	0	1	1	5
d__Bacteria	k__norank	p__Proteobacteria	c__Deltaproteobacteria	o__Desulfovibrionales	f__Desulfovibrionaceae	g__Desulfovibrio	s__uncultured_Desulfovibrionaceae_bacterium	OTU174	7	1	12	37	4	9	2	16	0	0	0	0	0	0	0	0	0	0	1	1	3	14	7	0	114
d__Bacteria	k__norank	p__Firmicutes	c__Clostridia	o__Clostridiales	f__Lachnospiraceae	g__unclassified_f__Lachnospiraceae	s__unclassified_f__Lachnospiraceae	OTU496	1	7	1	0	0	0	1	1	0	1	0	0	0	1	1	1	0	0	1	0	0	0	0	1	17
d__Bacteria	k__norank	p__Bacteroidetes	c__Bacteroidia	o__Bacteroidales	f__unclassified_o__Bacteroidales	g__unclassified_o__Bacteroidales	s__unclassified_o__Bacteroidales	OTU338	1	0	0	0	2	1	0	0	0	0	0	0	0	0	0	0	6	0	0	0	2	1	0	0	13
d__Bacteria	k__norank	p__Firmicutes	c__Clostridia	o__Clostridiales	f__Christensenellaceae	g__norank_f__Christensenellaceae	s__uncultured_bacterium_g__norank_f__Christensenellaceae	OTU508	3	8	1	4	18	11	6	2	0	1	4	10	1	4	3	5	6	11	8	3	6	7	4	5	131
d__Bacteria	k__norank	p__Bacteroidetes	c__Bacteroidia	o__Bacteroidales	f__Bacteroidales_S24-7_group	g__norank_f__Bacteroidales_S24-7_group	s__unclassified_g__norank_f__Bacteroidales_S24-7_group	OTU65	34	14	30	3	17	6	4	0	39	14	66	0	1	4	1	0	109	38	27	56	152	37	35	52	739
d__Bacteria	k__norank	p__Firmicutes	c__Clostridia	o__Clostridiales	f__Ruminococcaceae	g__Ruminococcus_1	s__unclassified_g__Ruminococcus_1	OTU230	9	368	8	0	0	65	0	0	45	143	31	0	21	2	0	0	0	0	0	4	4	5	0	34	739
d__Bacteria	k__norank	p__Bacteroidetes	c__Bacteroidia	o__Bacteroidales	f__Bacteroidales_S24-7_group	g__norank_f__Bacteroidales_S24-7_group	s__uncultured_bacterium_g__norank_f__Bacteroidales_S24-7_group	OTU652	15	1	0	0	4	0	2	0	0	3	1	0	0	2	0	1	0	21	7	0	18	10	0	3	88
d__Bacteria	k__norank	p__Firmicutes	c__Clostridia	o__Clostridiales	f__Lachnospiraceae	g__Coprococcus_1	s__unclassified_g__Coprococcus_1	OTU517	15	12	50	5	44	13	3	49	31	50	26	80	31	82	4	8	13	32	9	10	6	14	40	62	689
d__Bacteria	k__norank	p__Firmicutes	c__Clostridia	o__Clostridiales	f__Lachnospiraceae	g__unclassified_f__Lachnospiraceae	s__unclassified_f__Lachnospiraceae	OTU420	2	5	3	0	0	5	0	10	8	4	2	0	1	5	0	3	0	0	5	0	3	0	4	5	65
d__Bacteria	k__norank	p__Firmicutes	c__Clostridia	o__Clostridiales	f__Christensenellaceae	g__Christensenellaceae_R-7_group	s__bacterium_YE57	OTU552	0	0	0	0	0	0	0	0	0	0	0	0	0	0	0	0	0	0	0	0	0	13	34	3	50
d__Bacteria	k__norank	p__Firmicutes	c__Clostridia	o__Clostridiales	f__Clostridiales_vadinBB60_group	g__norank_f__Clostridiales_vadinBB60_group	s__uncultured_bacterium_g__norank_f__Clostridiales_vadinBB60_group	OTU389	0	6	0	1	0	0	0	0	1	1	0	0	0	13	25	0	0	0	0	0	0	0	1	0	48
d__Bacteria	k__norank	p__Firmicutes	c__Clostridia	o__Clostridiales	f__Clostridiales_vadinBB60_group	g__norank_f__Clostridiales_vadinBB60_group	s__unclassified_g__norank_f__Clostridiales_vadinBB60_group	OTU68	0	0	0	0	0	1	3	0	1	0	0	0	0	2	1	1	0	1	0	1	0	0	0	0	11
d__Bacteria	k__norank	p__Firmicutes	c__Clostridia	o__Clostridiales	f__Christensenellaceae	g__Christensenellaceae_R-7_group	s__unclassified_g__Christensenellaceae_R-7_group	OTU597	11	9	8	23	0	10	3	2	0	0	0	0	0	0	0	0	12	9	17	5	0	22	26	7	164
d__Bacteria	k__norank	p__Firmicutes	c__Clostridia	o__Clostridiales	f__Ruminococcaceae	g__Ruminococcaceae_UCG-009	s__uncultured_bacterium_g__Ruminococcaceae_UCG-009	OTU310	0	0	0	0	0	0	0	3	0	0	0	0	0	0	0	0	0	0	1	0	0	1	0	0	5
d__Bacteria	k__norank	p__Firmicutes	c__Clostridia	o__Clostridiales	f__Lachnospiraceae	g__unclassified_f__Lachnospiraceae	s__unclassified_f__Lachnospiraceae	OTU107	7	5	11	3	1	1	1	0	2	6	6	0	0	7	0	0	3	1	9	1	5	3	3	2	77
d__Bacteria	k__norank	p__Firmicutes	c__Clostridia	o__Clostridiales	f__Ruminococcaceae	g__Ruminiclostridium_9	s__unclassified_g__Ruminiclostridium_9	OTU259	14	2	17	21	7	8	14	3	3	1	3	0	2	5	6	3	6	7	3	0	6	5	8	3	147
d__Bacteria	k__norank	p__Tenericutes	c__Mollicutes	o__Mollicutes_RF9	f__norank_o__Mollicutes_RF9	g__norank_o__Mollicutes_RF9	s__unclassified_g__norank_o__Mollicutes_RF9	OTU444	0	0	0	0	0	0	0	0	3	3	5	0	0	3	16	1	0	0	1	0	0	0	0	0	32
d__Bacteria	k__norank	p__Bacteroidetes	c__Bacteroidia	o__Bacteroidales	f__unclassified_o__Bacteroidales	g__unclassified_o__Bacteroidales	s__unclassified_o__Bacteroidales	OTU244	0	3	1	0	6	0	0	0	7	0	0	0	3	4	1	2	2	2	2	2	4	2	6	5	52
d__Bacteria	k__norank	p__Bacteroidetes	c__Bacteroidia	o__Bacteroidales	f__Rikenellaceae	g__Alistipes	s__uncultured_bacterium_g__Alistipes	OTU374	7	4	2	17	7	15	1	27	8	0	0	26	2	7	6	5	2	21	4	7	7	5	7	11	198
d__Bacteria	k__norank	p__Firmicutes	c__Clostridia	o__Clostridiales	f__Family_XIII	g__[Eubacterium]_nodatum_group	s__unclassified_g__[Eubacterium]_nodatum_group	OTU585	30	15	17	25	27	26	17	7	19	8	17	5	18	37	1	9	44	43	64	14	17	14	31	96	601
d__Bacteria	k__norank	p__Bacteroidetes	c__Bacteroidia	o__Bacteroidales	f__Rikenellaceae	g__Alistipes	s__uncultured_bacterium_g__Alistipes	OTU226	13	7	14	103	8	101	21	39	0	4	0	5	5	8	6	1	4	5	18	19	13	4	7	11	416
d__Bacteria	k__norank	p__Actinobacteria	c__Actinobacteria	o__Coriobacteriales	f__Coriobacteriaceae	g__Senegalimassilia	s__unclassified_g__Senegalimassilia	OTU231	0	8	1	16	0	0	1	0	0	3	0	0	0	3	3	0	1	1	0	1	1	0	0	0	39
d__Bacteria	k__norank	p__Bacteroidetes	c__Bacteroidia	o__Bacteroidales	f__Bacteroidales_S24-7_group	g__norank_f__Bacteroidales_S24-7_group	s__uncultured_Bacteroidales_bacterium_g__norank_f__Bacteroidales_S24-7_group	OTU437	19	213	75	277	196	59	116	33	522	740	1247	1040	353	670	48	401	38	0	77	303	1	127	213	211	6979
d__Bacteria	k__norank	p__Firmicutes	c__Clostridia	o__Clostridiales	f__Lachnospiraceae	g__Lachnospiraceae_NK4A136_group	s__unclassified_g__Lachnospiraceae_NK4A136_group	OTU538	0	0	0	0	0	0	0	0	0	0	0	0	0	0	0	0	0	0	0	13	0	0	0	0	13
d__Bacteria	k__norank	p__Firmicutes	c__Clostridia	o__Clostridiales	f__Lachnospiraceae	g__unclassified_f__Lachnospiraceae	s__unclassified_f__Lachnospiraceae	OTU405	0	0	0	0	0	0	0	18	1	3	0	0	2	0	0	0	0	0	0	1	0	0	6	1	32
d__Bacteria	k__norank	p__Firmicutes	c__Clostridia	o__Clostridiales	f__Ruminococcaceae	g__Ruminococcaceae_UCG-004	s__uncultured_bacterium_g__Ruminococcaceae_UCG-004	OTU582	144	102	15	77	113	16	57	53	74	47	47	25	91	120	7	125	27	64	28	84	21	28	80	36	1481
d__Bacteria	k__norank	p__Firmicutes	c__Clostridia	o__Clostridiales	f__Ruminococcaceae	g__Hydrogenoanaerobacterium	s__unclassified_g__Hydrogenoanaerobacterium	OTU401	1	0	0	0	0	0	0	0	0	0	0	0	0	1	0	0	0	0	0	0	0	0	0	1	3
d__Bacteria	k__norank	p__Firmicutes	c__Clostridia	o__Clostridiales	f__Clostridiales_vadinBB60_group	g__norank_f__Clostridiales_vadinBB60_group	s__uncultured_bacterium_g__norank_f__Clostridiales_vadinBB60_group	OTU545	1	0	2	1	2	2	1	1	0	1	0	6	0	2	3	1	0	0	0	0	0	0	0	0	23
d__Bacteria	k__norank	p__Bacteroidetes	c__Bacteroidia	o__Bacteroidales	f__Bacteroidales_S24-7_group	g__norank_f__Bacteroidales_S24-7_group	s__uncultured_bacterium_g__norank_f__Bacteroidales_S24-7_group	OTU163	12	0	6	2	6	0	3	0	0	0	1	0	0	0	0	0	64	3	12	0	34	7	2	0	152
d__Bacteria	k__norank	p__Tenericutes	c__Mollicutes	o__Mollicutes_RF9	f__norank_o__Mollicutes_RF9	g__norank_o__Mollicutes_RF9	s__uncultured_bacterium_g__norank_o__Mollicutes_RF9	OTU516	0	0	0	2	0	0	0	0	0	0	0	0	0	4	0	0	0	0	0	0	0	0	0	0	6
d__Bacteria	k__norank	p__Firmicutes	c__Clostridia	o__Clostridiales	f__Lachnospiraceae	g__norank_f__Lachnospiraceae	s__unclassified_g__norank_f__Lachnospiraceae	OTU323	0	0	0	0	0	0	0	5	0	0	0	0	0	0	0	0	0	0	0	0	0	0	0	0	5
d__Bacteria	k__norank	p__Bacteroidetes	c__Bacteroidia	o__Bacteroidales	f__Bacteroidales_S24-7_group	g__norank_f__Bacteroidales_S24-7_group	s__uncultured_Bacteroidales_bacterium_g__norank_f__Bacteroidales_S24-7_group	OTU202	0	1	14	1	1	0	1	0	0	0	4	0	0	0	0	2	0	0	0	6	1	0	0	1	32
d__Bacteria	k__norank	p__Tenericutes	c__Mollicutes	o__Mycoplasmatales	f__Mycoplasmataceae	g__Mycoplasma	s__Mycoplasma_sualvi	OTU634	1	0	0	129	20	0	28	0	0	0	0	12	0	1	111	3	18	11	7	313	190	261	11	27	1143
d__Bacteria	k__norank	p__Firmicutes	c__unclassified_p__Firmicutes	o__unclassified_p__Firmicutes	f__unclassified_p__Firmicutes	g__unclassified_p__Firmicutes	s__unclassified_p__Firmicutes	OTU533	0	0	0	0	0	15	0	0	2	11	3	0	1	1	0	30	0	0	0	0	4	0	2	1	70
d__Bacteria	k__norank	p__Firmicutes	c__Clostridia	o__Clostridiales	f__Lachnospiraceae	g__norank_f__Lachnospiraceae	s__unclassified_g__norank_f__Lachnospiraceae	OTU583	16	2	4	0	11	0	2	4	0	1	1	1	0	1	2	1	135	68	3	3	6	10	3	3	277
d__Bacteria	k__norank	p__Firmicutes	c__Clostridia	o__Clostridiales	f__Lachnospiraceae	g__Tyzzerella	s__uncultured_bacterium_g__Tyzzerella	OTU505	4	27	19	16	22	11	11	49	5	45	50	49	67	82	16	130	0	20	1	7	2	5	6	30	674
d__Bacteria	k__norank	p__Firmicutes	c__Clostridia	o__Clostridiales	f__Lachnospiraceae	g__norank_f__Lachnospiraceae	s__unclassified_g__norank_f__Lachnospiraceae	OTU192	3	542	47	0	230	18	219	55	75	53	31	170	170	16	52	28	0	21	97	26	0	39	0	2	1894
d__Bacteria	k__norank	p__Firmicutes	c__Erysipelotrichia	o__Erysipelotrichales	f__Erysipelotrichaceae	g__Erysipelatoclostridium	s__[Clostridium]_cocleatum	OTU198	0	0	0	6	0	1	0	12	0	0	0	8	3	0	0	0	0	0	45	0	0	2	0	0	77
d__Bacteria	k__norank	p__Bacteroidetes	c__Bacteroidia	o__Bacteroidales	f__Porphyromonadaceae	g__Parabacteroides	s__Parabacteroides_goldsteinii	OTU326	5	3	4	5	8	5	7	10	0	0	0	0	0	0	0	0	41	30	6	0	3	14	3	3	147
d__Bacteria	k__norank	p__Firmicutes	c__Clostridia	o__Clostridiales	f__Lachnospiraceae	g__Lachnospiraceae_NK4A136_group	s__unclassified_g__Lachnospiraceae_NK4A136_group	OTU443	0	99	0	0	0	0	20	0	1781	1631	3	216	971	0	2	2	0	0	12	0	0	0	0	0	4737
d__Bacteria	k__norank	p__Firmicutes	c__Clostridia	o__Clostridiales	f__Christensenellaceae	g__Christensenellaceae_R-7_group	s__uncultured_Bacillales_bacterium_g__Christensenellaceae_R-7_group	OTU263	0	0	2	2	0	0	0	0	0	0	0	0	0	0	0	0	0	0	0	0	0	0	3	8	15
d__Bacteria	k__norank	p__Firmicutes	c__Clostridia	o__Clostridiales	f__Lachnospiraceae	g__Marvinbryantia	s__uncultured_bacterium_g__Marvinbryantia	OTU532	5	7	9	0	25	49	0	0	3	1	13	0	3	27	0	35	0	0	26	2	23	24	0	14	266
d__Bacteria	k__norank	p__Bacteroidetes	c__Bacteroidia	o__Bacteroidales	f__Bacteroidales_S24-7_group	g__norank_f__Bacteroidales_S24-7_group	s__uncultured_bacterium_g__norank_f__Bacteroidales_S24-7_group	OTU667	0	0	0	0	1	2	0	0	0	1	1	0	0	0	0	0	0	0	0	4	0	0	0	2	11
d__Bacteria	k__norank	p__Firmicutes	c__Clostridia	o__Clostridiales	f__Lachnospiraceae	g__Lachnospiraceae_UCG-010	s__unclassified_g__Lachnospiraceae_UCG-010	OTU85	1	0	0	0	0	0	1	1	0	0	0	1	0	1	0	0	0	0	0	0	0	0	0	1	6
d__Bacteria	k__norank	p__Bacteroidetes	c__Bacteroidia	o__Bacteroidales	f__Bacteroidales_S24-7_group	g__norank_f__Bacteroidales_S24-7_group	s__uncultured_Bacteroidales_bacterium_g__norank_f__Bacteroidales_S24-7_group	OTU581	1938	1362	1009	617	444	473	564	46	465	69	15	39	95	670	4	65	1296	1569	3120	2320	1974	1391	428	164	20137
d__Bacteria	k__norank	p__Actinobacteria	c__Actinobacteria	o__Coriobacteriales	f__Coriobacteriaceae	g__unclassified_f__Coriobacteriaceae	s__unclassified_f__Coriobacteriaceae	OTU459	0	0	0	2	0	0	0	0	1	0	1	10	5	0	0	0	0	0	0	0	0	0	0	0	19
d__Bacteria	k__norank	p__Proteobacteria	c__Alphaproteobacteria	o__Rhodospirillales	f__Rhodospirillaceae	g__norank_f__Rhodospirillaceae	s__uncultured_rumen_bacterium_g__norank_f__Rhodospirillaceae	OTU201	0	0	2	0	0	7	0	0	0	0	0	0	0	9	1	1	0	0	0	0	0	0	0	3	23
d__Bacteria	k__norank	p__Firmicutes	c__Clostridia	o__Clostridiales	f__Ruminococcaceae	g__unclassified_f__Ruminococcaceae	s__unclassified_f__Ruminococcaceae	OTU507	0	22	2	13	11	2	2	0	0	8	1	3	2	5	16	3	2	11	5	1	2	11	5	3	130
d__Bacteria	k__norank	p__Firmicutes	c__Clostridia	o__Clostridiales	f__Lachnospiraceae	g__norank_f__Lachnospiraceae	s__unclassified_g__norank_f__Lachnospiraceae	OTU213	13	44	67	5	15	18	11	27	33	109	19	13	21	16	5	1	12	13	46	33	28	22	25	24	620
