# Supplementary material for: Effects of a ready‐to‐eat cereal formula powder on glucose metabolism, inflammation, and gut microbiota in diabetic db/db mice
Source: Food Sci Nutr. 2020 Jun 29;8(8):4523–33. doi: 10.1002/fsn3.1761 (PMC7455957; doi:10.1002/fsn3.1761)
Supplement: Supplementary file 3 — Table S3 [file FSN3-8-4523-s003.xlsx]

## Sheet: Nor vs Con
Feature	Metabolites	Compound ID	m/z	Retention time (min)	Ion mode	Compound ID	Adducts	Formula	Score	Fragmentation Score	Mass Error (ppm)	A1_1	A1_2	A1_4	A2_2	A2_3	A2_4	A3_1	A3_3	N1_1	N1_2	N1_3	N2_1	N2_2	N2_3	N2_4	N3_1	FC(N/A)	p	M18.VIPpred
5	22-tricosenoic acid	8.20_397.3318m/z	397.332	8.20137	NEG	LMFA01030091	M+FA-H	C23H44O2	58.4	98.2	-1.45919	8.75118e+06	7.64434e+06	8.16599e+06	8.38373e+06	7.74964e+06	7.62154e+06	9.16315e+06	7.45133e+06	8.48852e+06	9.65094e+06	9.38853e+06	9.21943e+06	8.08892e+06	9.10094e+06	8.93894e+06	1.05185e+07	1.13035	0.00741545	2.92164
9	12,13-DHOME	3.84_313.2378m/z	313.238	3.84022	NEG	HMDB04705	M-H	C18H34O4	57.9	97.2	-2.13904	9.70358e+06	4.16713e+06	1.82177e+06	4.57585e+06	5.04692e+06	4.19276e+06	3.96786e+06	1.2781e+06	6.03437e+06	5.19476e+06	1.69304e+07	1.18596e+07	9.53377e+06	6.47322e+06	5.41744e+06	5.86072e+06	1.93659	0.0331968	5.15578
18	9-OxoODE	5.11_293.2107m/z	293.211	5.1142	NEG	HMDB04669	M-H	C18H30O3	57.7	98.3	-5.0559	1.18001e+06	601435	625949	435261	371471	267487	418907	707866	1.38173e+06	1.3463e+06	2.55694e+06	1.5954e+06	1.44009e+06	1.47509e+06	994966	1.10372e+06	2.581	0.000373119	2.95737
20	4E,6Z-Hexadecadien-1-ol	7.32_256.2640m/z	256.264	7.31718	POS	LMFA05000200	M+NH4	C16H30O	57.6	94.1	2.10452	1.54021e+06	1.36235e+06	1.30558e+06	1.28447e+06	1.24735e+06	1.14017e+06	1.49348e+06	1.24368e+06	1.79704e+06	1.88968e+06	1.66186e+06	1.78295e+06	1.41103e+06	1.60958e+06	1.59715e+06	1.67203e+06	1.2641	0.000202731	1.8585
22	6Z,9Z-Heneicosadien-11R-ol	7.80_326.3418m/z	326.342	7.80313	POS	LMFA05000533	M+NH4	C21H40O	57.5	94.5	0.122457	197260	126833	83335.9	113419	121125	77036.1	162965	80809.2	228376	364175	283264	218924	193783	292247	224910	236753	2.12138	7.84068e-05	1.18209
25	13S-hydroxyoctadecadienoic acid	5.02_295.2268m/z	295.227	5.02035	NEG	HMDB04667	M-H	C18H32O3	57.5	97.6	-3.68213	2.41717e+06	1.71934e+06	1.45789e+06	1.09693e+06	931908	758743	1.04759e+06	1.77579e+06	2.83968e+06	2.12821e+06	3.07491e+06	3.3395e+06	2.01097e+06	2.57767e+06	1.72372e+06	2.16732e+06	1.77254	0.00169106	3.07053
80	Dormatinol	6.82_417.3357m/z	417.336	6.82313	NEG	LMST01010101	M-H	C27H46O3	55.6	88.6	-4.07395	580767	1.41995e+06	483276	555680	552462	706368	284889	880551	216426	200258	207899	75836.7	325806	487177	304091	202450	0.369686	0.00481226	1.86612
81	Persin	3.45_425.2893m/z	425.289	3.45432	NEG	LMFA05000011	M+FA-H	C23H40O4	55.6	86.4	-4.17395	713196	1.63848e+06	1.5413e+06	1.00968e+06	1.85109e+06	908896	781403	3.73045e+06	520980	932328	633090	529760	550093	684046	495607	1.33666e+06	0.46676	0.0427914	2.26627
105	3Alpha,7Alpha,12Alpha-trihydroxy-27-nor-5Beta-cholestan-24-one	8.25_420.3227n	421.33	8.25428	POS	LMST04020001	M+H, M+Na	C26H44O4	54.8	85.7	-3.07098	1.38877e+06	1.21289e+06	1.35971e+06	1.31107e+06	1.1283e+06	1.17499e+06	1.41994e+06	1.38588e+06	1.36257e+06	1.61765e+06	1.5847e+06	1.53305e+06	1.29215e+06	1.47294e+06	1.39819e+06	2.03019e+06	1.18397	0.0187333	1.30566
106	3-demethylubiquinone-9	9.78_763.6029m/z	763.603	9.77745	POS	LMPR02010036	M+H-H2O	C53H80O4	54.8	93.2	0.66779	2.69948e+06	2.36024e+06	2.61777e+06	2.54227e+06	2.24256e+06	2.20873e+06	2.83759e+06	2.61202e+06	2.62202e+06	2.96642e+06	2.9376e+06	2.98109e+06	2.52359e+06	2.75783e+06	2.54103e+06	3.60633e+06	1.13992	0.0319007	1.52897
107	Aspirin	7.73_180.0427n	163.039	7.73167	POS	HMDB01879	M+H-H2O, M+H	C9H8O4	54.8	80.2	2.47048	1.00248e+06	889677	979797	978218	828178	861015	1.06277e+06	1.02638e+06	1.00981e+06	1.15811e+06	1.12931e+06	1.15817e+06	976742	1.05309e+06	987548	1.34108e+06	1.15539	0.0132852	1.04859
154	Phthalic acid	7.73_166.0270n	149.024	7.73167	POS	HMDB02107	M+H-H2O, M+H	C8H6O4	53	70.6	2.10601	5.41907e+06	4.87598e+06	5.42145e+06	5.36725e+06	4.35165e+06	4.75043e+06	5.84095e+06	5.62614e+06	5.55589e+06	6.29435e+06	6.14159e+06	6.22151e+06	5.30115e+06	5.5166e+06	5.42561e+06	7.12605e+06	1.14236	0.0191842	2.29754
156	26:1(5Z)(13Me,17Me,21Me,25Me)	9.47_495.4415m/z	495.442	9.46927	NEG	LMPR0104010030	M+FA-H	C30H58O2	52.9	75.8	-0.764106	1.64524e+06	1.52081e+06	1.64904e+06	1.66198e+06	1.50811e+06	1.48465e+06	1.78052e+06	1.48809e+06	1.77101e+06	1.83903e+06	1.90502e+06	1.86771e+06	1.68238e+06	1.74813e+06	1.76019e+06	2.02196e+06	1.14578	0.000702921	1.46918
160	Calcidiol	6.99_445.3313m/z	445.331	6.99465	NEG	HMDB03550	M+FA-H	C27H44O2	52.9	70.8	-2.69295	689638	647382	493392	317924	681207	722899	549541	384831	239278	325320	274478	149914	268389	410491	275015	135457	0.463211	0.000252923	1.67864
163	3-Methyl-3-butenyl docosanoate	8.53_453.3943m/z	453.394	8.53182	NEG	LMFA07010638	M+FA-H	C27H52O2	52.8	69.2	-1.44996	1.57898e+06	1.34089e+06	1.45326e+06	1.55419e+06	1.44246e+06	1.34985e+06	1.65379e+06	1.39676e+06	1.556e+06	1.71991e+06	1.68031e+06	1.73846e+06	1.48461e+06	1.66638e+06	1.64558e+06	1.83322e+06	1.13205	0.00349428	1.28796
166	9-hexadecen-1-ol	6.59_285.2424m/z	285.242	6.59445	NEG	LMFA05000030	M+FA-H	C16H32O	52.7	72.5	-4.57755	668620	962849	1.23644e+06	745874	1.02565e+06	1.97269e+06	1.10728e+06	846933	412000	150263	171674	99454.1	133041	280217	159482	388996	0.209556	6.44231e-05	2.9425
210	18-Hydroxycorticosterone	3.17_361.2014m/z	361.201	3.16848	NEG	HMDB00319	M-H	C21H30O5	51.1	63.8	-1.87615	262519	376090	349398	330863	294386	652795	291888	874134	130949	87102.5	87196.9	84761.4	107573	134528	94591.9	122589	0.247457	0.000932335	1.7243
241	26:1(5Z))	8.72_439.3789m/z	439.379	8.71788	NEG	LMFA01030873	M+FA-H	C26H50O2	50.4	57.9	-1.02346	4.60021e+06	3.99273e+06	4.42656e+06	4.44991e+06	4.07473e+06	3.98658e+06	4.81633e+06	3.95088e+06	4.53836e+06	4.99928e+06	4.99125e+06	4.8969e+06	4.3055e+06	4.65262e+06	4.7811e+06	5.47302e+06	1.12654	0.00662847	2.10172
254	Hippuristanacetal	3.75_515.3021m/z	515.302	3.75445	NEG	LMST01090005	M-H	C30H44O7	50	75.5	1.37083	5.57274e+06	6.6774e+06	1.88479e+06	2.76012e+06	2.54888e+06	1.90668e+06	1.73986e+06	7.21326e+06	1.73673e+06	2.02551e+06	1.63076e+06	866677	1.41194e+06	2.3297e+06	1.41812e+06	3.50302e+06	0.492429	0.0425968	3.42834
258	5alpha-Cholestane-3alpha,7alpha,16alpha,26-tetrol	6.91_459.3442m/z	459.344	6.9089	POS	LMST04030002	M+Na	C27H48O4	49.9	59.3	-0.610794	4.06793e+06	3.14545e+06	937822	1.76188e+06	928249	1.14062e+06	813723	2.47226e+06	733814	802458	691802	557996	765182	1.17044e+06	821436	1.12736e+06	0.436895	0.0265868	2.62699
267	C17 Sphinganine	5.96_287.2826n	288.29	5.95748	POS	LMSP01040003	M+H-H2O, M+H	C17H37NO2	49.6	54.1	0.531062	555604	385006	397517	571554	1.02009e+06	879970	1.23854e+06	1.08711e+06	404817	293298	241811	291338	64051.4	391975	165883	877473	0.445065	0.0110217	1.80174
268	PGF1a alcohol	7.19_341.2688m/z	341.269	7.18857	NEG	LMFA03010173	M-H	C20H38O4	49.6	55.8	-2.70696	2.07241e+06	2.05318e+06	2.00372e+06	2.08085e+06	1.84274e+06	1.85232e+06	2.21378e+06	1.80484e+06	2.11251e+06	2.29218e+06	2.34006e+06	2.2669e+06	2.07622e+06	2.20353e+06	2.17309e+06	2.51769e+06	1.12926	0.0027962	1.4919
288	24:1(5Z)(11Me,15Me,19Me,23Me)	9.09_467.4102m/z	467.41	9.08957	NEG	LMPR0104010029	M+FA-H	C28H54O2	49	53.6	-0.962982	5.38417e+06	5.00745e+06	5.23822e+06	5.51304e+06	4.92795e+06	4.87235e+06	5.98618e+06	4.93739e+06	5.71937e+06	6.25045e+06	6.05067e+06	6.09222e+06	5.42766e+06	5.70011e+06	5.80072e+06	6.55689e+06	1.13689	0.00173516	2.52374
290	36:4(21Z,24Z,27Z,30Z)	8.89_573.4877m/z	573.488	8.88947	NEG	LMFA01030829	M+FA-H	C36H64O2	49	54.2	-2.12967	537791	286440	351130	284085	413521	223863	537864	118926	116570	91415.3	59691	53738.8	148417	180091	246771	30651.2	0.336773	0.00151794	1.37608
295	7Z-Tetracosene	9.24_381.3730m/z	381.373	9.24058	NEG	LMFA11000099	M+FA-H	C24H48	48.8	53.8	-2.31705	1.27323e+07	1.13948e+07	1.24042e+07	1.28491e+07	1.1401e+07	1.12342e+07	1.37034e+07	1.12046e+07	1.31699e+07	1.44147e+07	1.41449e+07	1.40363e+07	1.26277e+07	1.32809e+07	1.3428e+07	1.5219e+07	1.13823	0.00196928	3.85337
296	19-HOME(9Z)	5.81_297.2424m/z	297.242	5.81455	NEG	LMFA02000181	M-H	C18H34O3	48.8	53.6	-3.76399	1.39885e+06	1.41899e+06	1.42599e+06	1.03997e+06	1.46187e+06	1.48428e+06	880367	923326	1.29612e+06	3.21514e+06	4.59894e+06	990945	2.41937e+06	3.14293e+06	1.71134e+06	7.18516e+06	2.44775	0.0253916	3.50163
311	7-methyl-cis-8,9-Epoxy-tricosane	8.73_338.3544n	383.351	8.73218	NEG	LMFA12000326	M-H, M+FA-H	C23H46O	48.3	48.1	-1.51006	1.75402e+06	1.49701e+06	1.63212e+06	1.68277e+06	1.62991e+06	1.5447e+06	1.88507e+06	1.48646e+06	1.70625e+06	1.94211e+06	1.86218e+06	1.83406e+06	1.61999e+06	1.82787e+06	1.8523e+06	2.12233e+06	1.12622	0.0116577	1.26388
332	Tridecyl palmitoleate	8.83_481.4258m/z	481.426	8.83228	NEG	LMFA07010017	M+FA-H	C29H56O2	47.9	46.4	-1.06245	1.36539e+06	1.16371e+06	1.30281e+06	1.34963e+06	1.24152e+06	1.19929e+06	1.47237e+06	1.24444e+06	1.35807e+06	1.52227e+06	1.48373e+06	1.52793e+06	1.27398e+06	1.43566e+06	1.44749e+06	1.63041e+06	1.12964	0.00662738	1.16604
342	TG(16:0/16:0/16:0)[iso]	11.48_806.7343n	829.724	11.4801	POS	HMDB05356	M+NH4, M+Na	C51H98O6	47.6	51.7	-2.5017	1.85654e+06	1.48646e+06	1.62426e+06	1.56392e+06	1.4237e+06	1.45634e+06	1.77201e+06	1.77331e+06	1.77602e+06	1.9251e+06	1.77671e+06	1.90602e+06	1.61569e+06	1.79387e+06	1.59056e+06	2.36513e+06	1.13835	0.0479971	1.17116
349	Clupanodonic acid	5.46_348.2897m/z	348.29	5.45723	POS	HMDB06528	M+NH4	C22H34O2	47.5	41.4	0.0783423	1.83348e+06	1.66703e+06	271608	608598	741518	1.98533e+06	426012	172420	323520	371713	304047	59309.4	452603	432572	575935	507679	0.39286	0.0470328	1.88467
352	1,25-Dihydroxyvitamin D3 3-glycoside	5.40_577.3732m/z	577.373	5.40005	NEG	LMST03020611	M-H	C33H54O8	47.5	47.1	-2.36802	198404	191582	248540	73415.8	48053.2	56151.3	285825	491351	13976.6	13587.8	7209.82	12327.4	13615.5	34758.8	14375.6	34164.8	0.0903873	0.00397638	1.19919
356	diginatigenin	4.98_427.2124m/z	427.212	4.97747	NEG	LMST01120002	M+Na-2H	C23H34O6	47.4	65.4	5.42804	480193	538180	607037	307779	648370	229635	436780	704700	120215	364902	243591	94189.7	251250	190750	216592	731307	0.559823	0.0333845	1.17387
357	Metanephrine	3.97_180.1023m/z	180.102	3.96888	POS	HMDB04063	M+H-H2O	C10H15NO3	47.3	76.8	1.95452	594385	907243	933163	975660	772681	1.39813e+06	650429	1.48328e+06	629171	556714	534810	416358	454298	690811	528626	871473	0.606906	0.00914365	1.73221
358	Pi-Methylimidazoleacetic acid	0.66_141.0660m/z	141.066	0.65725	POS	HMDB04988	M+H	C6H8N2O2	47.3	39.4	1.00953	7.85648e+06	4.87217e+06	4.92327e+06	7.18316e+06	5.66221e+06	6.64603e+06	4.65326e+06	6.4581e+06	2.20666e+06	2.19949e+06	2.98027e+06	496818	2.16784e+06	2.77267e+06	1.04839e+06	4.00086e+06	0.370389	1.08309e-05	6.31013
375	(22S)-1alpha,22,25-trihydroxy-23,24-tetradehydro-24a-homo-20-epivitamin D3 / (22S)-1alpha,22,25-trihydroxy-23,24-tetradehydro-24a-homo-20-epicholecalciferol	6.38_441.3000m/z	441.3	6.38005	NEG	LMST03020315	M-H	C28H42O4	47.1	49.8	-2.29567	1.28039e+06	1.37137e+06	1.10384e+06	781396	1.05084e+06	1.02407e+06	842284	1.30945e+06	501976	655701	549551	547150	832169	1.56484e+06	781247	617823	0.690405	0.0339792	1.44081
386	11-acetoxy-3beta,6alpha-dihydroxy-9,11-seco-5alpha-cholest-7-en-9-one.	7.22_459.3465m/z	459.347	7.21713	POS	LMST01010336	M+H-H2O	C29H48O5	46.9	37.8	-0.711863	1.37019e+06	1.36144e+06	1.2838e+06	719481	1.02964e+06	927484	1.29587e+06	1.5131e+06	483276	928757	515363	325574	436281	1.14769e+06	463718	767674	0.533452	0.00129854	2.15871
399	TG(16:0/14:0/16:0)[iso3]	10.29_778.7035n	801.692	10.2858	POS	HMDB10411	M+NH4, M+Na	C49H94O6	46.6	44.2	-2.02537	1.56928e+06	1.31125e+06	1.48147e+06	1.41952e+06	1.25539e+06	1.25961e+06	1.5051e+06	1.4764e+06	1.48002e+06	1.65525e+06	1.64862e+06	1.6606e+06	1.35019e+06	1.59633e+06	1.38205e+06	1.99186e+06	1.13184	0.0421887	1.08773
403	(24R)-1alpha,24-dihydroxy-22-oxavitamin D3 / (24R)-1alpha,24-dihydroxy-22-oxacholecalciferol	6.39_417.2998m/z	417.3	6.39433	NEG	LMST03020056	M-H	C26H42O4	46.6	42.1	-3.00496	393062	462894	611598	122125	269390	359642	336633	475270	139381	194662	132401	107430	164985	323061	152680	154582	0.451784	0.00264234	1.29844
417	Deoxycholic acid	6.39_392.2933n	785.592	6.39437	POS	HMDB00626	M+Na, 2M+H, M+NH4, M+H-H2O	C24H40O4	46.3	42.4	1.59645	3.27301e+07	3.09183e+07	3.02485e+07	2.07232e+07	4.54768e+07	7.35743e+06	3.36294e+07	6.98711e+07	3.11652e+06	2.93638e+07	1.43082e+07	1.79995e+06	1.09462e+07	8.43015e+06	1.14594e+07	4.49128e+07	0.458885	0.0434379	10.5065
421	fumagillin	2.85_503.2292m/z	503.229	2.84593	NEG	LMPR0103060003	M+FA-H	C26H34O7	46.2	43.2	1.08601	727607	570494	654060	1.04861e+06	1.17599e+06	924832	1.32434e+06	763746	2.01646e+06	2.42796e+06	1.33603e+06	946908	894265	2.38552e+06	1.01129e+06	2.82861e+06	1.92596	0.0121853	2.46911
441	(23S,25R)-25-hydroxyvitamin D3 26,23-lactol / (23S,25R)-25-hydroxycholecalciferol 26,23-lactol	5.86_413.3050m/z	413.305	5.85743	POS	LMST03020188	M+H-H2O	C27H42O4	45.8	58.7	-0.0712732	134616	146797	116893	139026	156228	164867	192314	248772	1.33239e+06	545823	510815	493117	371685	858524	581189	934586	4.33096	0.000291077	2.23411
451	Anandamide	7.02_347.2820n	348.289	7.02323	POS	HMDB04080	M+H, M+Na	C22H37NO2	45.6	48.6	-1.26715	607083	473797	407240	745639	480666	388129	576557	493316	706942	864163	949963	790445	639067	936355	557588	988213	1.54173	0.00115096	1.59386
461	DG(P-14:0/18:1(9Z))	8.66_571.4697m/z	571.47	8.66072	NEG	LMGL02040001	M+Na-2H	C35H66O4	45.5	42.6	-1.96962	1.14611e+06	780606	915718	730601	888972	709587	1.56598e+06	532615	460891	378396	377873	352154	505341	539782	606088	396755	0.49755	0.00167236	1.94374
476	Cer(t18:0/16:0)	8.86_555.5215n	600.52	8.86088	NEG	LMSP02030001	M-H, M+FA-H	C34H69NO4	45.3	38.4	-2.01351	574092	149775	228797	321746	432455	799900	1.09561e+06	638341	520029	345343	179773	58494.7	25410.8	171517	111096	219874	0.384732	0.0207894	1.4963
477	26:5(8Z,11Z,14Z,17Z,20Z)	6.74_431.3158m/z	431.316	6.73737	NEG	LMFA01030845	M+FA-H	C26H42O2	45.3	31.1	-2.19594	956445	998864	755275	489355	870042	1.03224e+06	760186	669203	280740	413247	331627	188159	379481	553262	367739	305048	0.43164	2.47262e-05	2.17008
511	(25R)-26,26,26-trifluoro-1alpha,25-dihydroxyvitamin D3 / (25R)-26,26,26-trifluoro-1alpha,25-dihydroxycholecalciferol	5.60_471.3060m/z	471.306	5.60017	POS	LMST03020132	M+H	C27H41F3O3	44.9	43.6	-4.28285	324326	257298	190989	277374	350984	255525	314324	293629	909487	564183	502948	260413	404586	744250	432062	852721	2.0626	0.00282526	1.57167
530	(22E)-(24R)-1alpha,24-dihydroxy-26,27-cyclo-22,23-didehydrovitamin D3 / (22E)-(24R)-1alpha,24-dihydroxy-26,27-cyclo-22,23-didehydrocholecalciferol	6.08_413.3037m/z	413.304	6.07993	POS	LMST03020105	M+H	C27H40O3	44.6	48.7	-3.09461	441595	390723	310566	264179	486514	290670	467386	536034	1.91583e+06	1.02305e+06	781365	772844	585685	1.27109e+06	868190	1.7428e+06	2.8111	0.001017	2.50398
553	3-Hydroxyanthranilic acid	0.67_171.0769m/z	171.077	0.67155	POS	HMDB01476	M+NH4	C7H7NO3	44.1	32.6	2.94426	846190	1.83612e+06	1.28204e+06	1.38541e+06	1.10664e+06	1.41324e+06	809868	1.6043e+06	439833	453635	507529	1.20744e+06	378688	410981	343526	544942	0.416827	0.000344224	2.70039
558	24-(dimethoxyphosphoryl)-25,26,27-trinorvitamin D3 / 24-(dimethoxyphosphoryl)-25,26,27-trinorcholecalciferol	7.46_433.2853m/z	433.285	7.4601	POS	LMST03020072	M+H-H2O	C26H43O4P	44.1	26.2	-2.81448	6.7838e+06	3.9033e+06	3.20949e+06	3.74963e+06	5.05371e+06	3.44691e+06	5.22325e+06	3.09639e+06	7.27758e+06	1.00879e+07	1.10295e+07	7.93347e+06	6.38778e+06	9.3123e+06	7.56561e+06	1.06809e+07	2.03894	3.8819e-05	6.83254
567	1alpha,25-Dihydroxy-2E-ethylidene-19-norvitamin D3	6.57_475.3420m/z	475.342	6.56585	NEG	LMST03020628	M+FA-H	C28H46O3	44	28.8	-2.0157	960988	1.16394e+06	893929	677397	1.25567e+06	1.17155e+06	946670	946555	376973	581192	401812	126511	436665	834992	478539	533786	0.470327	8.17937e-05	2.28575
575	16-Deoxymyxinol	7.05_419.3513m/z	419.351	7.05183	NEG	LMST04030011	M-H	C27H48O3	43.9	28	-4.12148	233417	402775	148389	252972	428584	391955	233151	117449	139844	106071	140810	37775.9	190329	132124	241951	138945	0.510641	0.0120406	1.0083
579	cholest-5,24-dien-3beta-ol 3-O-beta-D-glucopyranoside	8.70_546.3928n	569.382	8.6974	POS	LMST01010348	M+H, M+Na	C33H54O6	43.8	22.9	1.40777	3.87289e+06	3.24969e+06	3.63734e+06	3.43565e+06	3.07977e+06	3.13165e+06	3.80077e+06	3.74843e+06	3.51728e+06	4.2445e+06	4.07876e+06	4.10771e+06	3.4041e+06	3.91181e+06	3.56679e+06	5.09874e+06	1.14213	0.0419425	1.78467
605	Cortexolone	3.71_346.2141n	329.211	3.71162	POS	HMDB00015	M+H-H2O, M+H	C21H30O4	43.4	20.8	-1.0205	620994	651670	232699	611930	824516	1.23268e+06	471946	389961	141090	124536	140658	107229	125671	148727	121405	132372	0.206832	0.00036962	2.19627
606	beta-vinyl acrylic acid	0.67_98.0366n	116.071	0.67155	POS	LMFA01030099	M+H, M+NH4, M+H-H2O	C5H6O2	43.4	22.6	-2.21558	876519	687574	804050	745413	664990	619851	818526	856265	739729	1.017e+06	983165	1.04326e+06	937863	1.00308e+06	908280	1.26177e+06	1.29984	0.00237671	1.40762
619	8,11,14-Eicosatrienoic acid	7.05_306.2577n	324.29	7.05183	POS	HMDB02925	M+H, M+NH4	C20H34O2	43.3	24.3	5.84387	2.6366e+06	1.40124e+06	1.02913e+06	3.73306e+06	2.23847e+06	939264	2.3112e+06	1.75088e+06	3.90353e+06	6.12369e+06	6.98069e+06	4.10889e+06	3.13561e+06	4.55482e+06	3.04488e+06	7.05463e+06	2.42563	0.000740534	5.12969
628	2,6,8,12-Tetramethyl-2,4-tridecadien-1-ol	5.30_297.2426m/z	297.243	5.30002	NEG	LMFA05000170	M+FA-H	C17H32O	43.2	23.4	-3.56869	1.31283e+07	1.38963e+07	9.43777e+06	9.85745e+06	1.58874e+07	1.20223e+07	7.17837e+06	7.0543e+06	1.46014e+07	1.14592e+07	2.28035e+07	1.88762e+07	2.35686e+07	1.87141e+07	1.61612e+07	1.97696e+07	1.6499	0.00151675	7.83147
639	DG(15:0/20:4(5Z,8Z,11Z,14Z)/0:0)	8.50_625.4810m/z	625.481	8.49728	POS	HMDB07083	M+Na	C38H66O5	43	24.9	1.20075	2.8765e+06	2.37901e+06	1.21176e+06	2.37721e+06	2.89137e+06	1.78805e+06	4.08408e+06	732925	1.32255e+06	1.42456e+06	956099	845178	1.4452e+06	1.41095e+06	1.74166e+06	927512	0.549249	0.0187867	2.62767
640	1alpha-hydroxy-24,25,26,27-tetranorvitamin D3 23-carboxylic acid / calcitroic acid	6.91_374.2428n	375.25	6.9089	POS	LMST03020013	M+H, M+NH4, M+2H	C23H34O4	43	30	-7.68614	921141	570822	756357	410001	476657	363012	963687	687993	947770	1.63059e+06	762200	981546	662024	1.34743e+06	772516	879063	1.55023	0.025203	1.59994
641	Sphinganine	7.69_284.2951m/z	284.295	7.68878	POS	HMDB00269	M+H-H2O	C18H39NO2	43	20.9	1.1204	1.36285e+06	1.17468e+06	1.22325e+06	1.38189e+06	1.18081e+06	1.08648e+06	1.3273e+06	1.16328e+06	1.38245e+06	1.56985e+06	1.37992e+06	1.55959e+06	1.22099e+06	1.3503e+06	1.32555e+06	1.5974e+06	1.15004	0.00896343	1.19849
665	gibberellin A2	4.23_349.1648m/z	349.165	4.23422	NEG	LMPR0104070003	M-H	C19H26O6	42.7	20.2	-2.40132	205706	330405	214722	240630	234997	270619	178034	273462	141305	150187	131576	53130.7	102480	222072	91189.5	142699	0.530972	0.000344309	1.03916
676	Dichotellate A	8.02_418.3080n	441.3	8.01752	POS	LMFA03000012	M+H, M+Na	C26H42O4	42.6	18.3	-0.675855	1.8486e+06	1.602e+06	1.76853e+06	1.71166e+06	1.57437e+06	1.54594e+06	1.86452e+06	1.80355e+06	1.78426e+06	2.1119e+06	2.00641e+06	1.99406e+06	1.87845e+06	1.97846e+06	1.82102e+06	2.37147e+06	1.16232	0.00360109	1.53397
696	7-Sulfocholic acid	3.51_488.2443n	487.237	3.51148	NEG	LMST04010444	M-H, M+Na-2H	C24H40O8S	42.4	17.8	-0.206834	2.63296e+07	1.43262e+07	2.08146e+08	6.13965e+08	5.24388e+08	3.61556e+08	5.92951e+08	2.00011e+08	1.44998e+09	6.16833e+08	1.04861e+08	6.39515e+08	2.06565e+08	1.42799e+09	5.59101e+08	1.55418e+09	2.58059	0.0397067	54.5218
715	Hexacosanedioic acid	8.59_425.3633m/z	425.363	8.58915	NEG	LMFA01170040	M-H	C26H50O4	42.3	18.4	-0.802132	1.2654e+07	1.07216e+07	1.18751e+07	1.19175e+07	1.11648e+07	1.0859e+07	1.30464e+07	1.06642e+07	1.20588e+07	1.36743e+07	1.35521e+07	1.30481e+07	1.15106e+07	1.32291e+07	1.29298e+07	1.50581e+07	1.13087	0.00842218	3.49201
719	Hexadecanedioic acid	5.19_286.2144n	309.205	5.18567	POS	LMFA01170022	M+H-H2O, M+Na	C16H30O4	42.2	16.7	0.00780928	222755	171810	143910	103082	111094	140324	128285	158273	189635	354333	674407	199831	293875	228653	159025	264365	2.00429	0.0270813	1.01486
735	Stearidonic acid	6.87_276.2091n	277.217	6.86603	POS	HMDB06547	M+H-H2O, M+H	C18H28O2	42	14.8	0.696603	1.964e+06	1.45091e+06	746239	1.68175e+06	1.3122e+06	962991	1.62175e+06	628746	2.46265e+06	3.35544e+06	2.43334e+06	1.43145e+06	2.27099e+06	2.34642e+06	2.58195e+06	1.54697e+06	1.77741	0.00236254	2.99201
748	7beta,12alpha-Dihydroxy-3-oxo-5beta-cholestan-26-oic acid	6.06_471.3078m/z	471.308	6.05753	POS	LMST04030049	M+Na	C27H44O5	41.9	20.4	-0.734403	399266	338928	312887	309976	420574	310768	407313	470507	1.10805e+06	725762	562690	453101	427389	980686	600401	1.25934e+06	2.05959	0.00367835	1.7786
758	bacteriohopane-,32,33,34-triol-35-cyclitolguanine	8.90_750.5611m/z	750.561	8.8975	POS	LMPR04000019	M+H	C42H75N3O8	41.8	23.5	-2.15565	1.50578e+07	1.30045e+07	1.44369e+07	1.38929e+07	1.34091e+07	1.29828e+07	1.60551e+07	1.39501e+07	1.47436e+07	1.61781e+07	1.54081e+07	1.52835e+07	1.40632e+07	1.56077e+07	1.46544e+07	1.9165e+07	1.10918	0.0370906	3.17399
764	18-Hydroxycortisol	2.30_378.2036n	377.196	2.30278	NEG	HMDB00418	M-H, 2M-H	C21H30O6	41.8	16	-1.76077	551709	762627	228521	453172	446471	791733	532787	267526	421480	177995	168536	182759	234333	351223	175204	242096	0.484225	0.00547215	1.4583
775	(-)-menthyl beta-D-glucoside	2.63_318.2030n	317.196	2.63152	NEG	LMPR0102090060	M-H, M+Na-2H	C16H30O6	41.7	17.3	-3.89731	539452	506807	401436	382538	332013	466186	358458	443763	279412	245318	276724	209088	301849	315782	234588	323891	0.637386	0.000118829	1.23146
785	3-hydroxy-dodecanedioic acid	2.39_246.1457n	245.138	2.38855	NEG	LMFA01170089	M-H, M+Na-2H	C12H22O5	41.6	14.8	-4.25274	1.41238e+06	1.33334e+06	1.30907e+06	822872	791935	1.48916e+06	969024	1.15048e+06	824630	675591	997478	569746	917342	977078	595276	1.07129e+06	0.714405	0.0136147	1.54381
816	2-methylbacteriohopane-32,33,34,35-tetrol	6.85_581.4547m/z	581.455	6.85172	NEG	LMPR04000010	M+Na-2H	C36H64O4	41.4	13.8	-0.749005	3.14499e+06	1.98147e+06	2.42645e+06	1.1481e+06	1.48261e+06	757229	1.0633e+06	2.3187e+06	3.43517e+06	3.86936e+06	4.64585e+06	4.31063e+06	3.73897e+06	4.68709e+06	2.86641e+06	4.12664e+06	2.21186	3.28712e-05	4.74961
822	Proline betaine	1.61_188.0918m/z	188.092	1.60867	NEG	HMDB04827	M+FA-H	C7H13NO2	41.3	18.5	-7.31853	296217	260816	258881	838094	667198	401980	243688	232030	111705	107738	135096	74146.7	191540	108873	91110.3	155008	0.30486	0.00437438	1.52227
828	TG(12:0/12:0/16:1(9Z))[iso3]	9.67_737.5927m/z	737.593	9.66938	NEG	LMGL03012633	M+FA-H	C43H80O6	41.3	17.8	-1.41869	1.88237e+06	1.58688e+06	1.6608e+06	1.8226e+06	1.57833e+06	1.43725e+06	1.8067e+06	1.50952e+06	1.80514e+06	1.89122e+06	1.85469e+06	2.06926e+06	1.72389e+06	1.8863e+06	1.85113e+06	2.06266e+06	1.14	0.00546295	1.37953
842	Nervonic acid	8.78_411.3476m/z	411.348	8.7751	NEG	HMDB02368	M+FA-H	C24H46O2	41.1	16.8	-1.05718	1.616e+06	1.40159e+06	1.02768e+06	1.54225e+06	1.31589e+06	1.05245e+06	1.0521e+06	826658	837905	864426	1.00707e+06	850157	968842	1.10163e+06	795821	1.05834e+06	0.761006	0.0157248	1.43201
850	alhpa-tocopheronic acid	6.22_593.3338m/z	593.334	6.22285	POS	LMPR02020062	2M+H	C16H24O5	41	19.4	3.02852	179557	1.19312e+06	1.08433e+06	292726	134788	933210	128925	1.48855e+06	143812	81518	104282	56677.7	103909	357764	96810.8	187919	0.208399	0.0170236	1.9658
859	1,25-Dihydroxycholesterol	6.57_417.3355m/z	417.335	6.56585	NEG	LMST01010123	M-H	C27H46O3	41	15.7	-4.63547	134090	349316	312227	177209	161559	332112	174110	801362	64236.8	64982.7	31762.1	43345.7	58326.4	164947	58957.8	75932.1	0.230341	0.00959082	1.34047
886	20S-Hydroxycholest-1-en-3,16-dione	6.42_397.3092m/z	397.309	6.42295	POS	LMST01010309	M+H-H2O	C27H42O3	40.7	13	-2.24076	418660	516035	328365	343098	493035	526807	470944	550280	1.93739e+06	934444	726516	641776	656136	1.5242e+06	828694	1.86568e+06	2.49912	0.00363228	2.32694
887	15,16-DiHODE	6.08_312.2304n	335.22	6.07993	POS	HMDB10208	M+H-H2O, M+Na	C18H32O4	40.7	9.35	0.95472	2.15692e+06	1.51138e+06	1.16797e+06	1.2414e+06	938274	1.05006e+06	1.11379e+06	1.35592e+06	1.89661e+06	2.1392e+06	2.81264e+06	2.58686e+06	2.28213e+06	2.00677e+06	1.61682e+06	2.02151e+06	1.64797	0.000548332	2.82779
888	Cer(d18:0/h17:0)	8.94_569.5388n	592.527	8.94038	POS	LMSP02020019	M+H, M+Na, M+H-H2O	C35H71NO4	40.7	11.4	0.82362	987148	552093	777236	681870	935782	1.21025e+06	1.28963e+06	744298	851031	710887	457926	370582	163257	388464	275195	553020	0.525243	0.00344762	1.87626
891	5,7-Dihydroxy-4'-methoxy-8-methylflavanone	2.26_300.1006n	345.145	2.25992	NEG	LMPK12140352	M-H, M+FA-H	C17H16O5	40.7	27.2	2.80263	796088	865716	855126	963023	985633	1.04445e+06	742564	917256	770841	658211	769793	703165	913947	785073	798684	698685	0.850561	0.010293	1.02912
895	Hexacosanoic acid	9.51_395.3888m/z	395.389	9.51217	NEG	HMDB02356	M-H	C26H52O2	40.7	12.3	-1.68524	2.23789e+07	1.99688e+07	2.17537e+07	2.23841e+07	1.99431e+07	1.9592e+07	2.39924e+07	1.96717e+07	2.28803e+07	2.50758e+07	2.47239e+07	2.49121e+07	2.19262e+07	2.34612e+07	2.32692e+07	2.72463e+07	1.14032	0.0028413	5.06637
898	Phloretin	2.60_273.0764m/z	273.076	2.60295	NEG	LMPK12120525	M-H	C15H14O5	40.7	9.13	-1.55232	244558	646374	856646	962415	1.09158e+06	777497	1.12071e+06	1.26227e+06	432220	269863	102921	139498	327863	184931	692717	125874	0.3269	0.000634723	2.32806
900	podocarpic acid	2.06_297.1452m/z	297.145	2.05987	POS	LMPR0104120002	M+Na	C17H22O3	40.7	16.4	-3.30196	2.86718e+06	2.10741e+06	3.84278e+06	6.50091e+06	6.22168e+06	5.46028e+06	4.36764e+06	3.11856e+06	1.65653e+06	1.5648e+06	1.65793e+06	1.91156e+06	1.85063e+06	1.62573e+06	1.75787e+06	1.52924e+06	0.393033	0.000449494	4.99213
904	Argininic acid	0.61_198.0854m/z	198.085	0.614367	POS	HMDB03148	M+Na	C6H13N3O3	40.7	9.6	3.01545	427140	393996	387934	340521	449154	274524	725981	223934	376946	760379	610469	269415	902064	1.25564e+06	778000	986319	1.84266	0.0172079	1.59055
951	MG(18:1(11E)/0:0/0:0)[rac]	7.40_356.2924n	339.289	7.40295	POS	LMGL01010004	M+H-H2O, M+H	C21H40O4	40.4	5.25	-0.746371	7.31108e+06	4.48447e+06	4.89739e+06	3.13136e+06	3.70346e+06	2.56786e+06	5.76499e+06	3.52502e+06	6.56138e+06	9.8877e+06	5.44653e+06	5.28149e+06	5.68113e+06	7.58705e+06	6.21043e+06	5.40122e+06	1.47113	0.0181732	3.98636
961	campest-22E-en-3beta,4beta,5alpha,6alpha,8beta,14alpha,15alpha,25,28-nonol	2.96_549.3054m/z	549.305	2.96028	NEG	LMST01031079	M+Na-2H	C28H48O9	40.3	15.7	1.61949	220050	213261	293192	767733	559751	839221	266190	431540	167503	234749	206187	255410	202556	266743	159668	364018	0.517089	0.0317153	1.22766
971	Thornasterol A	6.52_415.3203m/z	415.32	6.523	POS	LMST01010319	M+H-H2O	C27H44O4	40.2	8.6	-0.915561	267294	286677	254698	232145	296050	291057	253635	457772	1.43319e+06	686410	537492	570541	392708	1.38603e+06	614252	1.44783e+06	3.02158	0.0026818	2.19774
986	3-oxo-tridecanoic acid	2.55_273.1697m/z	273.17	2.54577	NEG	LMFA01060097	M+FA-H	C13H24O3	40.1	7.3	-4.4313	1.98849e+06	1.2003e+06	1.51454e+06	1.85811e+06	1.4861e+06	1.65325e+06	1.12357e+06	2.02087e+06	895965	860986	1.14623e+06	748534	833100	767050	676691	973223	0.537302	5.61158e-05	2.73503
998	PG(O-16:0/20:2(11Z,14Z))	4.93_805.5595m/z	805.559	4.93458	NEG	LMGP04020013	M+FA-H	C42H81O9P	40.1	4.32	-0.748267	1.4531e+07	1.31162e+07	1.70805e+07	7.19309e+06	1.94762e+07	2.41458e+06	1.28532e+07	1.78937e+07	578004	1.04991e+07	4.76453e+06	189733	4.47889e+06	2.80405e+06	3.80858e+06	2.12549e+07	0.462686	0.044286	6.46584
1019	Thymine	1.95_126.0429n	127.05	1.9517	POS	HMDB00262	M+H-H2O, M+H	C5H6N2O2	39.9	0	-0.0726469	980249	1.73173e+06	2.23739e+06	2.70718e+06	1.94944e+06	2.94814e+06	323332	1.35326e+06	1.30855e+06	370336	831453	1.07185e+06	1.15979e+06	1.10274e+06	1.33105e+06	815503	0.561551	0.0332836	2.3201
1026	3-Pyridylacetic acid	0.66_138.0553m/z	138.055	0.65725	POS	HMDB01538	M+H	C7H7NO2	39.9	3.79	2.34794	2.90735e+06	2.67236e+06	2.33227e+06	2.81915e+06	3.25755e+06	2.82025e+06	2.51589e+06	3.30053e+06	1.9701e+06	1.68481e+06	2.92111e+06	1.74626e+06	1.30447e+06	2.65981e+06	2.39436e+06	3.13309e+06	0.787347	0.0355094	1.95062
1057	14-pentadecenoic acid	3.25_285.2059m/z	285.206	3.25423	NEG	LMFA01030053	M+FA-H	C15H28O2	39.7	7.69	-5.23626	237043	175382	74952.1	90366.1	94939.1	118287	92049.7	43591.9	154693	284205	726898	248705	338560	195551	130530	162140	2.41879	0.0385265	1.03701
1114	Gracillin	5.46_901.5142m/z	901.514	5.45723	POS	LMST01080057	M+H	C46H76O17	39.5	7.35	-1.51284	633522	688166	999203	2.32409e+06	1.77058e+06	1.38759e+06	2.35893e+06	798297	4.94583e+06	2.58455e+06	652127	2.37753e+06	862137	5.27942e+06	2.1375e+06	6.59546e+06	2.32059	0.0418967	3.27212
1123	5,5'-Dihydroxy-3,6,7,2',4'-pentamethoxyflavone 5'-glucoside	5.47_584.1984m/z	584.198	5.47152	POS	LMPK12113044	M+NH4	C26H30O14	39.5	8.93	1.8536	28525.2	10581	47057.6	147750	99801.1	113737	200742	28722.7	303736	229819	91530	179205	107423	362787	224580	365806	2.75497	0.00475266	1.08455
1127	(+)-12-hydroxy-9Z-hexadecenoic acid	6.41_270.2197n	293.21	6.40865	POS	LMFA01050270	M+H-H2O, M+Na	C16H30O3	39.4	0	0.705384	875359	595301	617985	814831	568443	491827	804146	567177	1.47069e+06	1.88405e+06	1.56161e+06	896159	944720	1.425e+06	1.15569e+06	1.00391e+06	1.93847	0.000342309	2.47579
1132	2,4,6-octatrienal	2.16_105.0700m/z	105.07	2.15992	POS	LMFA06000036	M+H-H2O	C8H10O	39.4	0	1.34843	55491.9	206208	48398.3	275870	185268	315313	789432	55309.9	75269.6	77684	24700.8	13073.5	29883.2	23341.3	61907.5	14952.4	0.166113	0.0362017	1.12184
1163	13-OxoODE	6.19_277.2161m/z	277.216	6.19427	POS	HMDB04668	M+H-H2O	C18H30O3	39.3	0	-0.234878	2.20039e+06	1.92769e+06	1.59764e+06	1.61893e+06	1.50085e+06	1.67771e+06	1.5467e+06	1.57429e+06	2.24171e+06	2.28375e+06	2.57832e+06	2.93859e+06	2.5626e+06	2.34539e+06	2.02276e+06	2.29347e+06	1.41207	9.02582e-05	2.63497
1172	PG(13:0/17:1(9Z))	5.19_675.4599m/z	675.46	5.18567	POS	LMGP04010074	M+H-H2O	C36H69O10P	39.3	0	0.478347	16115.5	12833.5	23342.6	82292.9	109357	38848.4	263407	53900.6	683310	265133	40545.8	185178	34326.6	466476	228347	440655	3.90598	0.0218353	1.20146
1174	Campesterol	6.97_423.3617m/z	423.362	6.96607	POS	HMDB02869	M+Na	C28H48O	39.3	8.34	4.84547	3.19331e+06	1.62136e+06	3.54e+06	1.53324e+06	3.96239e+06	2.37579e+06	4.04672e+06	1.71826e+06	2.17818e+06	2.07934e+06	2.10248e+06	410609	1.07885e+06	2.36812e+06	1.57024e+06	2.40033e+06	0.645178	0.0486503	2.35161
1180	Stearoyl-EA	7.63_327.3139n	328.321	7.63162	POS	LMFA08040051	M+H, M+Na	C20H41NO2	39.3	0	0.646987	1.77629e+06	1.88015e+06	1.12271e+06	2.28026e+06	1.59269e+06	1.28054e+06	1.04299e+06	1.2042e+06	2.55088e+06	2.79188e+06	3.40233e+06	1.36645e+06	1.22963e+06	2.95774e+06	1.79205e+06	4.1604e+06	1.6627	0.0219213	2.63652
1210	4-Pyridoxic acid	1.62_183.0534n	184.061	1.62297	POS	HMDB00017	M+H-H2O, M+H	C8H9NO4	39.2	0	1.10074	689737	326892	384303	858672	487879	512631	444012	1.41825e+06	375503	385770	453881	372558	336680	258061	280220	324357	0.54409	0.039388	1.3607
1213	Kuhlmanniquinol	2.15_316.1303n	315.123	2.14558	NEG	LMPK12100071	M-H, M+Na-2H	C18H20O5	39.2	8.76	-2.51071	1.60931e+06	1.4314e+06	1.23432e+06	1.65073e+06	1.58291e+06	1.79662e+06	1.48912e+06	1.8703e+06	1.29272e+06	1.33996e+06	1.48085e+06	575864	1.30453e+06	1.55649e+06	1.02904e+06	1.61414e+06	0.804881	0.0429357	1.3797
1215	Alpha-CEHC	6.35_279.1594m/z	279.159	6.35148	POS	HMDB01518	M+H	C16H22O4	39.2	0	1.26562	1.43457e+06	1.11223e+06	1.28747e+06	1.24236e+06	1.00764e+06	1.23383e+06	1.3769e+06	1.16479e+06	1.35063e+06	1.62386e+06	1.614e+06	1.5397e+06	1.20064e+06	1.53981e+06	1.36332e+06	1.82875e+06	1.22322	0.00594732	1.50063
1227	PG(17:0/0:0)	6.00_497.2870m/z	497.287	6.00033	NEG	LMGP04050033	M-H	C23H47O9P	39.2	6.21	-2.96801	613624	536869	209529	486964	180220	208054	216668	661294	153083	176143	157904	109930	132063	202569	121434	230908	0.412445	0.00795765	1.31342
1233	7-Dehydrocholesterol	8.64_384.3385n	385.346	8.64022	POS	HMDB00032	M+H-H2O, M+H	C27H44O	39.1	0	-1.88175	1.16828e+06	824177	979716	825966	928859	782913	1.15943e+06	1.15181e+06	1.27223e+06	1.54163e+06	1.44693e+06	1.23231e+06	1.03033e+06	1.50937e+06	1.07638e+06	1.77398e+06	1.3915	0.00291377	1.81294
1250	N-palmitoyl glutamine	6.00_429.2943m/z	429.294	6.00033	NEG	LMFA08020127	M+FA-H	C21H40N2O4	39.1	5.75	-7.07081	1.82133e+06	1.39353e+06	1.47092e+06	1.50612e+06	1.42941e+06	1.88726e+06	1.75136e+06	1.61004e+06	1.43724e+06	1.22963e+06	1.38568e+06	1.22696e+06	1.0709e+06	1.45108e+06	1.06831e+06	1.54197e+06	0.808996	0.00489797	1.57099
1262	3-hydroxy-tetradecanedioic acid	4.33_297.1678m/z	297.168	4.33428	POS	LMFA01170094	M+Na	C14H26O5	39	0	2.16127	656981	426485	528736	619609	448437	533149	406132	787487	326459	340002	397690	315157	314753	333779	246129	414076	0.609947	0.000708374	1.39881
1302	9,10-Epoxy-3Z,6Z-tricosadiene	7.85_352.3573m/z	352.357	7.846	POS	LMFA12000327	M+NH4	C23H42O	38.9	0	-0.277027	255364	168719	110953	142294	147771	93200.3	205183	113747	322091	495516	393626	286531	267823	396875	318953	355089	2.29262	2.29188e-05	1.46105
1304	PA(17:1(9Z)/0:0)	11.52_423.2516m/z	423.252	11.523	POS	LMGP10050002	M+H	C20H39O7P	38.9	3.02	2.42469	874952	769383	829974	732550	713900	717500	863633	877041	875247	971328	917832	1.02929e+06	854721	860707	903185	1.15434e+06	1.18619	0.00482017	1.09727
1336	26,26,26,27,27,27-hexafluoro-25-hydroxyvitamin D3 / 26,26,26,27,27,27-hexafluoro-25-hydroxycholecalciferol	3.70_529.2504m/z	529.25	3.69728	NEG	LMST03020086	M+Na-2H	C27H38F6O2	38.9	0.61	-3.68182	62779	65655.5	117422	261109	287920	287361	271493	76684.2	1.01374e+06	586859	128267	262295	139210	828345	405787	801134	2.91217	0.0163428	1.53013
1363	(+)-Desoxyscalarin	5.66_433.2946m/z	433.295	5.65732	NEG	LMPR0105060002	M+FA-H	C25H40O3	38.8	0.0966	-3.50004	280691	275984	251559	107721	148263	315884	162453	236606	65252.5	93531.2	71126.4	49502.8	108830	142245	141318	133669	0.452728	0.000938303	1.03667
1386	Calopogoniumisoflavone A	11.38_317.1156m/z	317.116	11.3801	POS	LMPK12050035	M+H-H2O	C21H18O4	38.7	0	-4.81298	1.38897e+06	1.26217e+06	1.39778e+06	1.35932e+06	1.1398e+06	1.23787e+06	1.46855e+06	1.39891e+06	1.40268e+06	1.54655e+06	1.50215e+06	1.57634e+06	1.38107e+06	1.37994e+06	1.32437e+06	1.86796e+06	1.12463	0.0381284	1.02503
1409	24-norcholesterol	6.45_417.3355m/z	417.336	6.45152	NEG	LMST01010315	M+FA-H	C26H44O	38.7	4.98	-5.01976	106481	343010	594563	102995	229741	375433	106757	656887	148822	54583.2	64724.5	6098.54	87751.9	300820	87544.6	112213	0.342847	0.0271986	1.17696
1410	L-Serine	11.39_209.0784m/z	209.078	11.3865	NEG	HMDB00187	2M-H	C3H7NO3	38.7	0.672	2.4366	1.08287e+06	995372	1.1127e+06	1.11286e+06	1.03266e+06	1.00902e+06	1.19305e+06	989016	1.08895e+06	1.28927e+06	1.27673e+06	1.23612e+06	1.08614e+06	1.17205e+06	1.19199e+06	1.32647e+06	1.1337	0.0035275	1.10663
1419	PG(14:0/16:0)	5.46_677.4770m/z	677.477	5.45723	POS	LMGP04010022	M+H-H2O	C36H71O10P	38.7	0	2.61146	31859.5	21002.8	336759	1.09284e+06	674216	688716	1.39862e+06	138824	3.31071e+06	1.46745e+06	165504	1.28756e+06	467317	3.30235e+06	1.33066e+06	4.27715e+06	3.56132	0.0244405	3.01242
1458	Androstenedione	4.18_269.1897m/z	269.19	4.17707	POS	HMDB00053	M+H-H2O	C19H26O2	38.5	0	-0.980422	161286	161977	66728	157974	147556	215993	153904	77905.5	50563.4	35989.7	46430.1	37257.4	40706.5	40438.5	30307.2	39150.3	0.280624	3.54026e-05	1.03005
1465	Trichostatin	5.23_303.1702m/z	303.17	5.22853	POS	LMPK01000055	M+H	C17H22N2O3	38.5	0	-0.382173	385561	845636	701832	628766	428393	1.06915e+06	340523	2.15794e+06	298225	232383	256116	250601	236312	465193	209332	470524	0.368826	0.0295238	1.87466
1472	11Z-Heptacosene	9.96_423.4202m/z	423.42	9.95522	NEG	LMFA11000071	M+FA-H	C27H54	38.5	0	-1.40788	5.71384e+06	5.21268e+06	5.51608e+06	5.67757e+06	5.08583e+06	5.00274e+06	6.09594e+06	4.99261e+06	5.85329e+06	6.42954e+06	6.32858e+06	6.3866e+06	5.66522e+06	5.98945e+06	5.92883e+06	6.93046e+06	1.14353	0.00179863	2.62652
1484	Tetracosanoic acid	9.11_367.3575m/z	367.357	9.11197	NEG	HMDB02003	M-H	C24H48O2	38.5	0	-1.86752	2.9773e+07	2.66764e+07	2.91231e+07	2.68121e+07	2.61843e+07	2.68251e+07	2.87558e+07	2.65531e+07	2.78392e+07	3.39193e+07	3.28601e+07	2.97113e+07	2.66998e+07	3.14187e+07	3.18782e+07	3.54651e+07	1.1318	0.00755802	5.46074
1499	PG(18:1(9Z)/0:0)	6.37_533.2848m/z	533.285	6.36578	POS	LMGP04050006	M+Na	C24H47O9P	38.5	0	-0.401432	526118	440970	302221	428401	307800	417526	430290	420933	737540	675235	748166	593925	533511	561587	528661	898015	1.61155	0.000309555	1.53201
1504	3-Methyl-2-butenyl hexadecanoate	4.93_347.2946m/z	347.295	4.93458	NEG	LMFA07010576	M+Na-2H	C21H42O2	38.5	0.672	4.3789	438877	497641	536653	255509	825687	111420	401719	817155	45622.4	328607	186564	18289.7	174110	132347	156213	750940	0.46148	0.0473403	1.25477
1516	26:6(8Z,11Z,14Z,17Z,20Z,23Z)	7.40_402.3367m/z	402.337	7.40295	POS	LMFA01030838	M+NH4	C26H40O2	38.4	1.71	0.189492	598504	1.08556e+06	574328	709673	602771	711465	609733	480649	1.12465e+06	967508	958510	738722	1.01473e+06	1.2299e+06	1.25061e+06	1.10185e+06	1.56095	0.000723407	1.8522
1531	PI(P-20:0/14:1(9Z))	5.46_803.5414m/z	803.541	5.45723	POS	LMGP06030060	M+H-H2O	C43H81O12P	38.4	2.21	-2.25025	25279.3	35962.5	194539	946753	640530	476266	934092	139043	2.47209e+06	1.01523e+06	84573.8	1.02208e+06	220618	2.62918e+06	899785	3.28159e+06	3.42676	0.0348743	2.5042
1541	Kurzichalcolactone	3.51_526.1987n	525.191	3.51148	NEG	LMPK12120207	M-H, M+FA-H	C32H30O7	38.4	0	-0.776373	558789	469952	1.05075e+06	2.24339e+06	1.56754e+06	1.58587e+06	2.31365e+06	959475	3.20824e+06	2.2427e+06	949408	2.33328e+06	1.5838e+06	2.82064e+06	2.37061e+06	2.81994e+06	1.70508	0.0192119	2.51366
1558	11Z-Nonacosene	10.46_451.4514m/z	451.451	10.4636	NEG	LMFA11000072	M+FA-H	C29H58	38.3	0	-1.4992	2.17172e+06	1.92985e+06	2.14009e+06	2.23149e+06	1.91561e+06	1.96377e+06	2.3646e+06	1.92606e+06	2.24233e+06	2.48769e+06	2.3908e+06	2.49678e+06	2.12866e+06	2.23721e+06	2.31686e+06	2.62512e+06	1.13713	0.00426772	1.54311
1566	Ceriporic acid C	6.91_353.2671m/z	353.267	6.9089	POS	LMFA01170127	M+H	C21H36O4	38.3	0	-4.28754	1.31265e+06	806609	1.02931e+06	610057	679988	516253	1.2727e+06	877439	1.23006e+06	2.11886e+06	968411	1.22719e+06	936067	1.62196e+06	1.00476e+06	1.05984e+06	1.43098	0.0497225	1.58577
1574	Metoprolol	5.14_267.1816n	250.178	5.14278	POS	HMDB01932	M+H-H2O, M+H	C15H25NO3	38.3	0	-6.75129	1.38476e+06	1.22483e+06	1.33642e+06	1.20911e+06	999572	1.19267e+06	1.40001e+06	1.16951e+06	1.23216e+06	1.57035e+06	1.60221e+06	1.38403e+06	1.19141e+06	1.35948e+06	1.28718e+06	1.64079e+06	1.13621	0.0467522	1.05265
1578	methyl-10-hydroperoxy-8E,12Z,15Z-octadecatrienoate	6.41_345.2041m/z	345.204	6.40863	NEG	LMFA01040038	M+Na-2H	C19H32O4	38.3	0	-1.91849	817013	494982	611170	317501	414168	271686	346749	554098	847693	1.10992e+06	1.42678e+06	1.12465e+06	925104	1.31137e+06	723282	1.0857e+06	2.23509	5.84026e-05	2.46724
1594	GlcCer(d16:1/23:0)	9.75_787.6754m/z	787.675	9.74887	POS	LMSP0501AA31	M+NH4	C45H87NO8	38.2	0	-2.07743	869963	756565	845248	784631	689934	723629	874143	810504	860630	953829	958854	928929	923887	824686	828736	1.1851e+06	1.17468	0.0108126	1.02168
1598	Hydrocortisone caproate	4.13_459.2723m/z	459.272	4.13417	NEG	LMST02030129	M-H	C27H40O6	38.2	4.58	-6.28636	2.49238e+06	3.79082e+06	2.34206e+06	2.09152e+06	3.06499e+06	1.47404e+06	2.1788e+06	2.68933e+06	676854	1.51332e+06	1.06921e+06	303431	1.11922e+06	1.06575e+06	1.4024e+06	3.89417e+06	0.548816	0.0259028	2.74694
1602	PG(O-16:0/17:2(9Z,12Z))	5.46_719.5233m/z	719.523	5.45723	POS	LMGP04020009	M+H	C39H75O9P	38.2	0	1.66533	4638.58	3667.84	105318	400779	284298	215567	414228	63997.9	1.33645e+06	433070	36044.1	468438	125135	1.29816e+06	390864	1.67427e+06	3.86094	0.0341745	1.80207
1611	PG(18:0/14:0)	5.46_705.5082m/z	705.508	5.45723	POS	LMGP04010027	M+H-H2O	C38H75O10P	38.2	0	2.35426	5839.97	1201.76	239936	918117	640266	495532	943118	122189	2.42736e+06	967930	78308.2	1.02671e+06	280589	2.40294e+06	849179	3.128e+06	3.31561	0.0347061	2.43255
1613	1alpha,25-Dihydroxyvitamin D3 25-trimethylsilyl ether	8.93_511.3570m/z	511.357	8.92608	POS	LMST03020651	M+Na	C30H52O3Si	38.2	3.74	-1.52832	358952	275850	368585	274715	336066	193883	296913	310738	463137	496200	549026	539318	433658	513025	550595	374865	1.62264	1.85183e-05	1.41705
1699	1-Octacosene	10.19_437.4356m/z	437.436	10.192	NEG	LMFA11000324	M+FA-H	C28H56	38	0	-2.03639	686051	579273	604778	651891	604560	558272	716632	624612	682877	794787	755800	756394	680566	716127	695566	809673	1.17225	0.00094751	1.00092
1701	6Z-Pentadecen-2-one	9.84_269.2109m/z	269.211	9.84088	NEG	LMFA12000179	M+FA-H	C15H28O	38	0.84	-5.67052	2.32009e+06	2.09085e+06	2.28279e+06	2.32717e+06	2.15383e+06	2.12301e+06	2.52896e+06	2.06467e+06	2.44338e+06	2.71019e+06	2.60702e+06	2.59873e+06	2.29627e+06	2.52302e+06	2.45749e+06	2.87435e+06	1.14639	0.00158186	1.71103
1703	10Z-Pentacosene	6.88_368.4250m/z	368.425	6.88032	POS	LMFA11000068	M+NH4	C25H50	38	0	-0.23139	2.84682e+06	2.43314e+06	2.7268e+06	2.647e+06	2.24256e+06	2.45256e+06	2.96314e+06	2.77697e+06	2.59815e+06	3.32056e+06	3.14063e+06	3.1333e+06	2.54828e+06	2.99679e+06	2.80572e+06	4.07636e+06	1.16742	0.0374056	1.69756
1737	18-oxo-Resolvin E1	4.86_331.1901m/z	331.19	4.86312	POS	LMFA03070044	M+H-H2O	C20H28O5	37.9	0	-0.825789	250072	256649	471875	298237	271525	243558	227080	821808	197082	191678	195928	154476	158285	217491	158639	216713	0.524602	0.0358042	1.03737
1739	DG(22:6(4Z,7Z,10Z,13Z,16Z,19Z)/15:0/0:0)	8.98_609.4867m/z	609.487	8.98325	POS	HMDB07764	M+H-H2O	C40H66O5	37.9	5.03	-1.58043	898317	1.00533e+06	808413	1.21057e+06	1.55136e+06	948733	2.26779e+06	382635	610308	542225	352016	334877	590345	559370	830661	427667	0.468136	0.0116609	2.08556
1750	Tricosanoic acid	8.92_353.3417m/z	353.342	8.91805	NEG	HMDB01160	M-H	C23H46O2	37.9	0	-2.32017	3.15643e+06	2.85988e+06	2.97071e+06	3.20081e+06	2.84815e+06	2.81636e+06	3.42048e+06	2.85282e+06	3.39416e+06	3.64796e+06	3.49223e+06	3.52378e+06	3.14876e+06	3.33136e+06	3.44044e+06	3.8234e+06	1.15239	0.00067642	2.07222
1758	15-deoxy-delta-12,14-PGJ2-d4	5.30_365.2294m/z	365.229	5.30002	NEG	LMFA03010177	M+FA-H	C20H24D4O3	37.9	1.77	6.89234	1.14677e+06	1.40091e+06	1.04062e+06	953264	1.37917e+06	1.55748e+06	732458	761680	1.3249e+06	1.07553e+06	2.49877e+06	1.94299e+06	2.37594e+06	1.78103e+06	1.59707e+06	2.31208e+06	1.66158	0.00351804	2.43469
1761	PGF2alpha isopropyl ester	7.40_379.2820m/z	379.282	7.40295	POS	LMFA03010076	M+H-H2O	C23H40O5	37.9	3.83	-5.69757	2.05614e+06	1.08567e+06	1.48201e+06	747912	924396	676176	1.58582e+06	1.18759e+06	1.67451e+06	2.55666e+06	1.66019e+06	1.74529e+06	1.43172e+06	2.30887e+06	1.49309e+06	1.75827e+06	1.50103	0.0136052	2.1885
1789	(-)-Picrotoxinin	2.33_291.0898m/z	291.09	2.33137	NEG	LMPR0103540001	M-H	C15H16O6	37.8	0	8.05487	687867	463564	413390	1.02642e+06	986121	861069	375883	641898	205364	141014	178958	160751	227870	189274	152798	202921	0.267392	8.02074e-05	2.25896
1799	Evasterioside D	7.19_613.3951m/z	613.395	7.18857	NEG	LMST05050009	M-H	C33H58O10	37.8	0	-1.01608	2.02495e+06	1.76962e+06	1.93891e+06	1.80736e+06	1.81802e+06	1.71459e+06	2.16137e+06	1.97147e+06	1.96327e+06	2.1328e+06	2.14182e+06	2.22237e+06	1.89216e+06	2.13643e+06	1.98773e+06	2.14929e+06	1.09335	0.018715	1.14689
1814	27:3(5Z,9Z,20Z)	8.60_403.3572m/z	403.357	8.60345	NEG	LMFA01030903	M-H	C27H48O2	37.8	0	-2.42484	120063	58061	58926.7	144853	128979	53026.5	486162	162518	376666	358217	324200	351463	210732	291889	604670	338508	2.35558	0.00629644	1.29075
1831	1alpha-hydroxy-2beta-(5-hydroxypentoxy)vitamin D3 / 1alpha-hydroxy-2beta-(5-hydroxypentoxy)cholecalciferol	8.77_502.4027n	520.437	8.76885	POS	LMST03020522	M+NH4, M+Na	C32H54O4	37.7	0	1.04669	2.28288e+06	1.90427e+06	2.16586e+06	2.04104e+06	1.80492e+06	1.85948e+06	2.27724e+06	2.22594e+06	2.12261e+06	2.5446e+06	2.45493e+06	2.44359e+06	2.03403e+06	2.30289e+06	2.17907e+06	3.00282e+06	1.15233	0.0275815	1.47127
1846	(6RS)-22-oxo-23,24,25,26,27-pentanorvitamin D3 6,19-sulfur dioxide adduct / (6RS)-22-oxo-23,24,25,26,27-pentanorcholecalciferol 6,19-sulfur dioxide adduct	6.41_392.2034n	413.191	6.40863	NEG	LMST03020008	M-H, M+Na-2H	C22H32O4S	37.7	0	3.2574	186878	126679	138832	92023.7	92546.5	76382.1	90414.4	134230	183293	268350	311741	255649	211504	264354	161163	232351	2.01325	8.06853e-05	1.10171
1857	Pongagallone B	6.87_395.1524m/z	395.152	6.86602	NEG	LMPK12120380	M-H	C23H24O6	37.7	3.46	6.14858	186876	166977	169168	144822	126778	106161	144052	166942	219982	237124	277234	268012	245390	237947	224399	241337	1.61038	1.43894e-06	1.01159
1895	Phytanic acid	8.32_311.2947m/z	311.295	8.31658	NEG	HMDB00801	M-H	C20H40O2	37.6	0	-2.84427	7.73096e+06	6.95823e+06	7.57063e+06	7.83286e+06	7.07796e+06	6.84478e+06	8.66366e+06	6.69103e+06	8.41766e+06	8.81515e+06	8.67865e+06	8.56966e+06	7.81698e+06	8.51689e+06	8.64079e+06	9.43938e+06	1.16043	0.000843294	3.32865
1897	8-Isoprostane	8.52_325.3104m/z	325.31	8.51752	NEG	HMDB04659	M+FA-H	C20H40	37.6	0	-2.94053	554068	504638	538806	587432	497926	482700	626918	482149	685215	678018	640125	633669	593610	717327	623452	683260	1.22927	0.00013165	1.10669
1943	Obtusaquinol	2.12_301.1077m/z	301.108	2.117	NEG	LMPK12100067	M+FA-H	C16H16O3	37.5	9.72	-1.83767	533644	420726	477350	754759	636075	620596	473468	703557	387521	406438	404235	320784	419602	427354	385612	491211	0.701869	0.00200911	1.22987
1986	N-(16,16-dimethy-5Z,8Z,11Z,14Z-docosatetraenoyl)-ethanolamine	7.77_386.3414m/z	386.341	7.77453	POS	LMFA08040018	M+H-H2O	C26H45NO2	37.4	0	-0.793698	232257	182171	151604	180457	171321	147088	218939	154136	274900	346214	298298	260009	234933	306510	256271	297297	1.58169	1.99121e-05	1.05567
1999	4,5-epoxy-17R-HDHA	7.85_398.2469n	419.238	7.84648	NEG	LMFA04000078	M-H, M+Na-2H	C25H34O4	37.4	3.27	2.90338	961268	892549	935488	942759	851866	910060	1.06371e+06	842398	1.00747e+06	1.13776e+06	1.05799e+06	1.12376e+06	917289	1.0208e+06	1.00453e+06	1.20464e+06	1.14515	0.00535602	1.04548
2000	Praecanson A	6.85_379.1567m/z	379.157	6.85172	NEG	LMPK12120392	M-H	C23H24O5	37.4	2.65	4.18439	372425	330377	334768	304158	262855	239554	298506	328424	475093	495869	581672	549061	539556	539259	481983	461991	1.66911	1.30747e-07	1.53527
2002	Glepidotin C	5.71_297.1516m/z	297.152	5.7145	NEG	LMPK13090037	M-H	C19H22O3	37.4	0	6.78662	5.06954e+06	4.44262e+06	5.03831e+06	4.75299e+06	4.59769e+06	4.47687e+06	5.24803e+06	4.10707e+06	5.11395e+06	6.53405e+06	5.74705e+06	5.42786e+06	5.84896e+06	6.2782e+06	7.8917e+06	6.05272e+06	1.2958	0.00082947	3.64315
2033	Dextromethorphan	1.81_294.1805m/z	294.18	1.80878	POS	HMDB01920	M+Na	C18H25NO	37.3	0	-8.67928	982069	1.46899e+06	1.0501e+06	1.49311e+06	1.54988e+06	2.2243e+06	748553	406637	1.00831e+06	420967	555185	341102	979923	643087	1.09245e+06	316105	0.539834	0.0254424	2.00045
2129	Azelaic acid	2.39_188.1040n	187.097	2.38855	NEG	HMDB00784	M-H, 2M-H, M+Na-2H	C9H16O4	37.1	0.467	-4.38846	5.16613e+06	4.72863e+06	4.44734e+06	3.63615e+06	3.22098e+06	4.09765e+06	4.63431e+06	4.25892e+06	4.96261e+06	5.3823e+06	6.1261e+06	4.85025e+06	4.66859e+06	5.30795e+06	4.34207e+06	5.95332e+06	1.21653	0.0098108	2.69611
2189	Norselic acid E	5.87_494.3009n	495.308	5.87172	POS	LMST01040190	M+H, M+Na	C31H42O5	36.9	5.71	-4.70587	1.13488e+06	1.00054e+06	686864	1.02412e+06	1.13196e+06	667495	1.15753e+06	846754	1.48355e+06	1.69654e+06	1.84797e+06	431397	1.20036e+06	1.33942e+06	1.32414e+06	2.70369e+06	1.57213	0.0375101	1.87469
2208	Methylhildgardtol A	7.42_335.1660m/z	335.166	7.41723	POS	LMPK12020159	M+H-H2O	C22H24O4	36.9	0.61	5.27278	200341	164388	175790	149381	117490	108071	134001	190865	244538	247974	321077	287182	244338	244369	210713	291013	1.68601	2.45131e-05	1.05061
2227	PG(O-16:0/15:1(9Z))	8.14_693.5042m/z	693.504	8.13995	POS	LMGP04020006	M+H	C37H73O9P	36.8	0	-3.34973	745308	672102	492116	574659	626555	544957	574763	491370	476842	435857	391771	378665	493740	458113	515967	459823	0.764699	0.00150002	1.09105
2272	TG(12:0/12:0/14:1(9Z))[iso3]	9.44_709.5616m/z	709.562	9.44068	NEG	LMGL03012629	M+FA-H	C41H76O6	36.7	0	-1.13097	1.22595e+06	1.08172e+06	1.1959e+06	1.21791e+06	1.15184e+06	1.078e+06	1.33318e+06	1.04005e+06	1.34712e+06	1.37951e+06	1.4445e+06	1.32543e+06	1.13128e+06	1.35167e+06	1.3641e+06	1.55748e+06	1.16908	0.00280398	1.30487
2288	3-O-alpha-L-rhamnopyranosyl-3-hydroxydecanoic acid	2.22_333.1904m/z	333.19	2.21705	NEG	LMFA13030003	M-H	C16H30O7	36.6	0.049	-4.4979	250566	208705	182051	266922	260448	278439	185820	260006	120224	80915.3	120922	64394.4	119796	119899	84617.4	120847	0.43932	8.25536e-07	1.21638
2314	PG(18:0/22:6(4Z,7Z,10Z,13Z,16Z,19Z))	4.93_821.5316m/z	821.532	4.93458	NEG	HMDB10614	M-H	C46H79O10P	36.6	1.02	-2.74216	337757	385032	433891	181725	615967	45580	325029	618142	4061.38	233952	91261.4	2376.9	106584	61164.6	89730.5	559998	0.390445	0.0332114	1.19578
2328	5a-Tetrahydrocortisol	5.66_367.2452m/z	367.245	5.65733	POS	HMDB00526	M+H	C21H34O5	36.5	0	-7.43564	758000	478989	177097	1.17391e+06	615193	315191	758740	236012	1.52088e+06	1.3166e+06	1.01941e+06	1.21344e+06	920233	888847	1.37278e+06	590796	1.95939	0.00443018	2.0981
2352	N-(3-oxododecanoyl) homoserine lactone	5.41_297.1940n	595.348	5.41435	POS	LMFA08030001	M+NH4, 2M+H	C16H27NO4	36.4	0	0.0324643	669871	5.33132e+06	6.59667e+06	1.08981e+06	1.00849e+06	6.38985e+06	1.01826e+06	1.14935e+07	1.06368e+06	628130	556281	417517	414672	1.56768e+06	429867	2.26643e+06	0.218593	0.0349924	4.64413
2377	(-)-Jolkinol A	4.15_525.2489m/z	525.249	4.14845	NEG	LMPR0104310003	M+FA-H	C29H36O6	36.3	1.25	-0.919857	586347	582454	465753	429321	555111	460230	441193	757365	829173	769280	610272	918556	692038	741363	807255	1.04297e+06	1.49865	0.000675276	1.53669
2378	N-(1,1-dimethyl-2-hydroxy-ethyl) arachidonoyl amine	7.30_376.3193m/z	376.319	7.3029	POS	LMFA08020019	M+H	C24H41NO2	36.3	0	-4.45376	622233	550600	532921	616787	507918	479753	553183	346393	791408	889113	828321	752460	653940	784030	728995	672316	1.44914	5.526e-05	1.56281
2379	Hydrocortisone cypionate	7.10_486.2986n	487.306	7.1028	POS	LMST02030121	M+H, M+Na	C29H42O6	36.3	0	0.872903	457269	679820	1.15233e+06	803082	551301	823440	925667	1.25553e+06	474684	551943	474657	474306	394920	566314	464702	683011	0.614361	0.00741247	1.57161
2433	PS(O-16:0/16:1(9Z))	9.36_737.5419m/z	737.542	9.36298	POS	LMGP03020007	M+NH4	C38H74NO9P	36.1	0	-2.82353	815182	828056	897747	748597	808097	826837	955940	827604	1.02858e+06	906706	932281	835484	1.12664e+06	1.11877e+06	1.26918e+06	1.06493e+06	1.23472	0.00276719	1.29842
2548	Alpha-ketoisovaleric acid	1.68_231.0856m/z	231.086	1.68012	NEG	HMDB00019	2M-H	C5H8O3	35.7	0.351	-7.87188	320890	213518	204372	443198	360842	347200	261098	232941	168442	129358	149577	164704	141293	131529	116122	163379	0.488412	0.000194123	1.22686
2572	PC(14:0/P-18:1(11Z))	8.73_715.5539n	738.546	8.72598	POS	HMDB07897	M+H-H2O, M+Na	C40H78NO7P	35.6	0	3.20766	469956	349337	497715	463716	385204	283547	672257	544478	604463	620379	434655	875446	423570	638145	569831	877915	1.37592	0.0361652	1.04358
2588	DG(15:0/20:3(5Z,8Z,11Z)/0:0)	8.35_604.5041n	627.494	8.35435	POS	HMDB07081	M+H-H2O, M+Na	C38H68O5	35.5	12.5	-4.22568	4.98066e+06	3.77444e+06	2.3669e+06	3.98172e+06	4.87633e+06	3.21272e+06	7.35257e+06	1.34661e+06	2.47311e+06	2.55966e+06	1.42715e+06	1.28722e+06	2.23783e+06	2.43207e+06	3.03386e+06	1.47357e+06	0.530681	0.016107	3.56581
2594	PI(O-16:0/0:0)	2.13_280.1654m/z	280.165	2.13133	POS	LMGP06060003	M+2H	C25H51O11P	35.5	0	-1.23739	205847	206022	308989	812055	660382	553160	459416	323827	143357	127595	127492	208276	159547	131128	150812	90963.2	0.322739	0.00199413	1.62561
2630	N-palmitoyl tryptophan	7.55_460.3541m/z	460.354	7.54587	POS	LMFA08020095	M+NH4	C27H42N2O3	35.3	0	1.73646	1.73103e+06	1.82834e+06	1.65135e+06	843172	1.16142e+06	1.60129e+06	1.50161e+06	1.45821e+06	718063	917092	747147	432630	644780	1.07573e+06	650901	609249	0.492136	6.84837e-05	2.69307
2717	Cholic acid glucuronide	2.86_605.2959m/z	605.296	2.86023	NEG	LMST05010044	M+Na-2H	C30H48O11	34.9	0.0942	2.73239	353445	346671	439757	337759	349629	646298	345220	772997	299664	264351	292524	186244	229672	301180	218079	317766	0.587308	0.00937702	1.19882
2719	5,7-Dihydroxyflavone 7-benzoate	1.64_357.0795m/z	357.08	1.63725	NEG	LMPK12110191	M-H	C22H14O5	34.9	0	7.44681	403002	362837	363727	423373	368241	396534	391616	380876	607557	459530	462633	545624	703084	435940	730100	453672	1.42325	0.00173618	1.1791
2770	Docosanediol-1,14-disulfate	3.84_523.2389m/z	523.239	3.84022	NEG	LMFA00000016	M+Na-2H	C22H46O8S2	34.6	0	1.60063	487890	518220	381848	380728	457680	397251	474668	519541	630482	546031	531925	484452	635546	659421	523340	746782	1.31515	0.001844	1.09928
2964	2',4',4-Trihydroxy-3'-prenylchalcone 4'-O-glucoside	2.50_509.1776m/z	509.178	2.50293	POS	LMPK12120030	M+Na	C26H30O9	33.4	0	-1.27694	265414	234145	254150	268551	276277	254171	313546	235416	477128	449559	592702	348437	386451	469851	317706	311948	1.59577	0.000551846	1.21253
3030	Gallocatechin 4'-methyl ether	3.54_639.1774m/z	639.177	3.54007	NEG	LMPK12020133	2M-H	C16H16O7	32.9	0	8.55966	76228	17676.6	64824.6	178372	132964	118056	206460	23294.5	255524	286826	147636	209157	159215	292269	265867	299114	2.34217	0.000823815	1.11463
3076	Fulvinervin B	2.37_385.1427m/z	385.143	2.37425	NEG	LMPK12110179	M-H	C25H22O4	32.4	2.25	-4.71388	416262	542318	448352	882479	594963	846912	415591	839104	403156	358212	359552	305518	308020	405303	296727	747351	0.638558	0.0234835	1.27829
3126	(-)-Obtusadiene	8.78_610.1853m/z	610.185	8.78315	POS	LMPR0103670001	2M+NH4	C15H21BrO	31.9	4.82	-6.20455	2.77732e+06	2.27052e+06	2.50581e+06	2.44124e+06	2.23368e+06	2.21254e+06	2.65405e+06	2.58911e+06	2.49349e+06	2.814e+06	2.82558e+06	2.80749e+06	2.48619e+06	2.99847e+06	2.49654e+06	3.71657e+06	1.15007	0.0384958	1.54358
3130	2-mercapto-octadecanoic acid	8.17_655.4807m/z	655.481	8.16853	POS	LMFA01130002	2M+Na	C18H36O2S	31.8	4.81	6.81618	2.9427e+06	2.35317e+06	3.22951e+06	2.20168e+06	2.23344e+06	1.97901e+06	2.95203e+06	3.40995e+06	2.13905e+06	2.08664e+06	2.15648e+06	1.88936e+06	2.06769e+06	2.2963e+06	2.13913e+06	2.25192e+06	0.799314	0.0155333	1.89459
3195	Sertraline	3.53_609.1440m/z	609.144	3.52578	NEG	HMDB05010	2M-H	C17H17Cl2N	30.9	0	6.04534	31602.4	14573.7	37499.8	269529	143420	174120	222945	72834.1	453121	238869	110979	317517	170655	313303	290953	304969	2.27657	0.00801208	1.06038
3202	Dichloroacetic acid	0.89_128.9508m/z	128.951	0.885933	POS	LMFA01090070	M+H	C2H2Cl2O2	30.8	0	2.41537	3.92684e+06	3.65484e+06	4.15404e+06	3.55095e+06	2.72226e+06	2.91503e+06	4.56517e+06	4.5004e+06	4.50548e+06	5.00473e+06	4.56201e+06	4.73924e+06	3.74441e+06	4.06601e+06	3.9002e+06	5.84191e+06	1.21256	0.0340237	2.28771
3221	9,10-dichloro-octadecanoic acid	5.70_352.1920n	353.198	5.70022	POS	LMFA01090059	M+2H, M+H	C18H34Cl2O2	30.4	0	-4.41714	429172	205184	155903	257015	226628	208942	247515	158751	304871	287188	728369	526676	420845	286450	269591	316912	1.66264	0.0298174	1.0211

## Sheet: Con vs ZDJS
Feature	Metabolites	Compound ID	m/z	Retention time (min)	Ion mode	Compound ID	Adducts	Formula	Score	Fragmentation Score	Mass Error (ppm)	A1_1	A1_2	A1_4	A2_2	A2_3	A2_4	A3_1	A3_3	E1_2	E1_3	E1_4	E2_2	E2_3	E2_4	E3_1	E3_3	FC(E/A)	p	M15.VIPpred
52	Eugenol	7.60_165.0912m/z	165.091	7.60303	POS	HMDB05809	M+H	C10H12O2	56.4	85.3	1.15892	1.36136e+06	1.16764e+06	830899	797733	1.2448e+06	1.00074e+06	1.0938e+06	871765	1.28091e+06	981680	1.7337e+06	1.80259e+06	1.38773e+06	1.23702e+06	1.12488e+06	1.11913e+06	1.2747	0.0402337	2.2287
55	4alpha-carboxy-4beta-methyl-zymosterol	7.62_443.3513m/z	443.351	7.61733	POS	LMST01010150	M+H	C29H46O3	56.3	88.8	-1.57019	1.02443e+06	959348	685489	717642	952967	802979	864542	763937	990862	835595	1.25664e+06	1.32645e+06	1.03823e+06	913185	903215	882038	1.20304	0.0436666	1.67108
95	13,14-Dihydro PGE1	3.78_377.2325m/z	377.233	3.78303	NEG	HMDB02689	M+Na-2H	C20H36O5	55.1	92.6	4.49562	203979	232575	203245	127506	136931	142550	160029	215225	135994	157007	137963	89882.2	140779	145188	154222	127519	0.765488	0.0216439	1.01609
124	Eicosadienoic acid	7.02_329.2478m/z	329.248	7.02325	NEG	HMDB05060	M+Na-2H	C20H36O2	54.4	80.2	5.13201	1.95755e+06	3.63594e+06	4.13544e+06	2.21319e+06	1.89869e+06	1.65151e+06	1.45571e+06	4.49643e+06	1.10692e+06	735787	1.68245e+06	1.9557e+06	894991	1.13934e+06	3.3345e+06	1.26915e+06	0.565127	0.0416324	4.83227
146	3beta-hydroxy-4alpha-methyl-5alpha-cholest-7-ene-4beta-carboxylic acid	6.54_444.3596n	427.356	6.53728	POS	LMST01010189	M+H-H2O, M+Na, M+NH4	C29H48O3	53.3	76.9	-1.76138	2.46385e+06	2.13801e+06	1.84773e+06	1.64707e+06	2.02598e+06	1.59413e+06	2.55886e+06	2.03116e+06	1.67528e+06	1.29673e+06	1.89069e+06	1.83492e+06	1.75575e+06	1.52136e+06	1.71322e+06	1.59444e+06	0.814532	0.0173624	1.75915
147	17-HOME(9Z)	7.22_298.2510n	281.248	7.21713	POS	LMFA02000180	M+H-H2O, M+H	C18H34O3	53.1	71.3	0.531022	829838	999588	496424	1.30695e+06	1.80626e+06	1.6726e+06	1.13948e+06	367288	1.98485e+06	2.38291e+06	3.51761e+06	1.70445e+06	2.02562e+06	2.63755e+06	1.41467e+06	999092	1.93385	0.00861399	3.65886
168	Gama-Tocopherol	7.39_461.3623m/z	461.362	7.38865	NEG	HMDB01492	M+FA-H	C28H48O2	52.6	73.7	-3.10164	142513	124099	110345	230212	207402	242988	134315	109790	117258	349737	368942	638849	207683	389217	346067	210859	2.01942	0.0142176	1.77457
174	9-Keto heptadecylic acid	6.81_307.2253m/z	307.225	6.80885	POS	LMFA01060059	M+Na	C17H32O3	52.3	67.7	3.21852	389308	379157	250359	426440	412358	457036	462109	156022	561337	566812	657410	468338	433953	608636	381194	352251	1.3741	0.0250975	1.48301
296	19-HOME(9Z)	5.81_297.2424m/z	297.242	5.81455	NEG	LMFA02000181	M-H	C18H34O3	48.8	53.6	-3.76399	1.39885e+06	1.41899e+06	1.42599e+06	1.03997e+06	1.46187e+06	1.48428e+06	880367	923326	2.13419e+06	2.15737e+06	3.00843e+06	1.32026e+06	1.57814e+06	1.96082e+06	1.93478e+06	1.12846e+06	1.51714	0.0123312	2.0456
460	Infectocaryone	2.67_298.1202n	297.113	2.67443	NEG	LMPK12120418	M-H, M+Na-2H	C18H18O4	45.5	30.2	-0.890261	728142	884137	746701	2.6002e+06	892221	1.33008e+06	533117	3.35376e+06	1.00305e+06	1.21581e+06	3.09167e+06	5.27181e+06	2.89069e+06	4.4854e+06	2.00453e+06	2.60183e+06	2.03868	0.041135	4.86224
461	DG(P-14:0/18:1(9Z))	8.66_571.4697m/z	571.47	8.66072	NEG	LMGL02040001	M+Na-2H	C35H66O4	45.5	42.6	-1.96962	1.14611e+06	780606	915718	730601	888972	709587	1.56598e+06	532615	709687	459558	512199	545969	421801	430151	582527	499918	0.572449	0.00535384	1.73247
516	Prostaglandin D3	3.28_349.2013m/z	349.201	3.28282	NEG	HMDB03034	M-H	C20H30O5	44.8	29.6	-2.12144	436103	539437	521735	561689	551693	476513	406726	659283	384735	434571	435849	376039	550594	443495	488258	431018	0.853457	0.0438281	1.31631
553	3-Hydroxyanthranilic acid	0.67_171.0769m/z	171.077	0.67155	POS	HMDB01476	M+NH4	C7H7NO3	44.1	32.6	2.94426	846190	1.83612e+06	1.28204e+06	1.38541e+06	1.10664e+06	1.41324e+06	809868	1.6043e+06	499424	969609	834485	849623	1.2531e+06	584472	952125	565275	0.63285	0.00850805	3.30065
646	Zearalenone	2.96_635.2877m/z	635.288	2.96028	NEG	LMPK04000016	2M-H	C18H22O5	42.9	50.2	2.36941	327680	278352	301535	276259	297707	454376	391077	270764	350212	409376	346867	415210	347985	496957	353519	563633	1.26408	0.035113	1.38925
665	gibberellin A2	4.23_349.1648m/z	349.165	4.23422	NEG	LMPR0104070003	M-H	C19H26O6	42.7	20.2	-2.40132	205706	330405	214722	240630	234997	270619	178034	273462	126537	149922	161679	117183	193104	155795	187221	147922	0.636036	0.000400514	1.43533
685	Chrysin 5-xyloside	2.17_386.0998n	385.092	2.17417	NEG	LMPK12110152	M-H, M+Na-2H	C20H18O8	42.5	17.6	-1.01781	787580	644070	621805	657227	581235	523761	712820	451471	865615	635041	764198	788651	847987	669193	582300	776531	1.19067	0.0380413	1.38711
707	Pristanic acid	5.99_316.3206m/z	316.321	5.98607	POS	HMDB00795	M+NH4	C19H38O2	42.3	19.4	-1.3504	181926	177152	134366	123483	86695.7	84274.9	75256.5	136753	143745	77644.9	50550.7	40695.5	75400.8	33857.8	76443.4	55075.7	0.553465	0.0106571	1.08163
710	9,12-dioxo-dodecanoic acid	3.07_228.1351n	227.128	3.06843	NEG	LMFA01060092	M-H, M+Na-2H	C12H20O4	42.3	20	-4.52456	454455	210978	332922	203409	157089	285732	219674	408989	124382	178602	157316	71360.4	287481	144472	164970	207496	0.58774	0.0179481	1.44476
737	5a-Pregnane-3,20-dione	5.13_334.2740m/z	334.274	5.1285	POS	HMDB03759	M+NH4	C21H32O2	42	14.3	-0.318798	1.51192e+06	1.18095e+06	1.53485e+06	117163	199909	714624	217099	2.99038e+06	192330	307417	313833	259718	186616	127968	693164	255516	0.275964	0.0457451	3.80243
791	N-Acetylneuraminic acid	0.67_308.0978m/z	308.098	0.67155	NEG	HMDB00230	M-H	C11H19NO9	41.6	12.1	-2.83099	3.08068e+06	2.28712e+06	2.12337e+06	5.71032e+06	2.95492e+06	3.04663e+06	3.8253e+06	3.00979e+06	2.63887e+06	1.6862e+06	2.43009e+06	1.20798e+06	2.64242e+06	1.83749e+06	1.95981e+06	2.9495e+06	0.666421	0.0294389	2.92277
800	1-(O-alpha-D-glucopyranosyl)-29-keto-(1,3R,31R)-dotriacontanetriol	6.64_674.5321n	697.522	6.63733	POS	LMFA13010030	M+H, M+Na	C38H74O9	41.5	13.2	-1.73457	796517	545547	91439.4	471349	619816	398354	1.04616e+06	49176.9	1.2647e+06	845341	913663	789631	581317	787905	525344	803791	1.62049	0.0461708	2.47084
851	convallatoxin	2.63_571.2535m/z	571.253	2.63152	NEG	LMST01120013	M+Na-2H	C29H42O10	41	15.1	1.84869	279367	241613	252232	195467	210012	264569	297029	268642	315095	304980	301453	365543	232333	300735	290448	315157	1.20748	0.0108515	1.04391
890	N-arachidonoyl glutamic acid	5.99_451.3164m/z	451.316	5.98607	POS	LMFA08020086	M+NH4	C25H39NO5	40.7	11.2	-0.611935	280625	265366	162888	248458	276131	248851	300222	199844	418068	362870	403330	463439	341424	369103	324979	303205	1.50648	0.000160732	1.68362
900	podocarpic acid	2.06_297.1452m/z	297.145	2.05987	POS	LMPR0104120002	M+Na	C17H22O3	40.7	16.4	-3.30196	2.86718e+06	2.10741e+06	3.84278e+06	6.50091e+06	6.22168e+06	5.46028e+06	4.36764e+06	3.11856e+06	2.05102e+06	7.77557e+06	9.39219e+06	1.38507e+07	1.09656e+07	1.05892e+07	1.90062e+06	1.03263e+07	1.93848	0.0256395	9.16791
986	3-oxo-tridecanoic acid	2.55_273.1697m/z	273.17	2.54577	NEG	LMFA01060097	M+FA-H	C13H24O3	40.1	7.3	-4.4313	1.98849e+06	1.2003e+06	1.51454e+06	1.85811e+06	1.4861e+06	1.65325e+06	1.12357e+06	2.02087e+06	572607	2.23756e+06	2.03681e+06	2.82122e+06	2.21876e+06	2.34467e+06	3.16334e+06	3.23701e+06	1.4505	0.0406096	2.77099
1132	2,4,6-octatrienal	2.16_105.0700m/z	105.07	2.15992	POS	LMFA06000036	M+H-H2O	C8H10O	39.4	0	1.34843	55491.9	206208	48398.3	275870	185268	315313	789432	55309.9	2.92637e+06	4.39829e+06	4.18288e+06	1.1172e+06	975040	1.46187e+06	309371	271271	8.0994	0.0119574	4.02985
1187	DG(18:4(6Z,9Z,12Z,15Z)/20:0/0:0)	7.55_689.5340m/z	689.534	7.5459	NEG	HMDB07339	M+FA-H	C41H72O5	39.3	28.2	-3.34084	390398	773353	350014	532818	884736	1.23709e+06	271278	243823	1.35461e+06	1.74568e+06	954228	318119	1.42522e+06	1.67173e+06	702783	718898	1.89842	0.0314115	1.92012
1233	7-Dehydrocholesterol	8.64_384.3385n	385.346	8.64022	POS	HMDB00032	M+H-H2O, M+H	C27H44O	39.1	0	-1.88175	1.16828e+06	824177	979716	825966	928859	782913	1.15943e+06	1.15181e+06	2.28172e+06	1.09277e+06	1.31032e+06	1.62846e+06	1.17835e+06	1.17499e+06	1.33482e+06	1.26855e+06	1.44096	0.0116899	2.63005
1345	Chenodeoxycholic acid glycine conjugate	6.89_467.3483m/z	467.348	6.8946	POS	HMDB00637	M+NH4	C26H43NO5	38.8	0	0.875832	84878.4	175451	119983	94086.9	84917.4	85854.4	80062.4	87183.8	616311	496037	251130	88215.6	98896.9	238673	87101	196994	2.55209	0.0426591	1.05483
1348	Histidylproline diketopiperazine	2.02_247.1172m/z	247.117	2.02313	NEG	HMDB02053	M-H	C12H16N4O2	38.8	18.7	-11.3563	250176	285799	244204	302863	285769	279124	330899	230824	301531	442118	283516	343925	319147	363707	289182	403684	1.24309	0.0119712	1.06969
1349	5beta-cholestan-3alpha,4alpha,11beta,12beta,21-pentol-3,21-disulphate	3.21_612.2620n	611.255	3.21135	NEG	LMST01010329	M-H, M+Na-2H	C27H48O11S2	38.8	4.98	-2.99289	5.01198e+06	4.59121e+06	4.66771e+06	5.07752e+06	7.01268e+06	5.20506e+06	5.45241e+06	7.03974e+06	3.79866e+06	3.55218e+06	5.37573e+06	5.31355e+06	5.29773e+06	4.88779e+06	3.70253e+06	4.38473e+06	0.824201	0.0457903	2.37732
1516	26:6(8Z,11Z,14Z,17Z,20Z,23Z)	7.40_402.3367m/z	402.337	7.40295	POS	LMFA01030838	M+NH4	C26H40O2	38.4	1.71	0.189492	598504	1.08556e+06	574328	709673	602771	711465	609733	480649	995873	824687	935905	837071	932390	818430	775380	827538	1.29307	0.0139188	1.33466
1519	Astraciceran	2.01_345.0986m/z	345.099	2.00885	NEG	LMPK12080032	M+FA-H	C17H16O5	38.4	18	1.93309	1.03858e+06	1.02677e+06	928272	1.1933e+06	957382	1.07982e+06	1.21081e+06	1.15277e+06	1.05151e+06	1.1391e+06	1.24157e+06	1.49891e+06	1.32579e+06	1.27013e+06	1.0469e+06	1.16423e+06	1.13396	0.0443775	1.72443
1564	12,15-epoxy-13,14-dimethyl-12,14-eicosadienoic acid	8.48_723.5489m/z	723.549	8.48298	POS	LMFA01150002	2M+Na	C22H38O3	38.3	20.4	-6.44936	349238	300793	308976	355320	330519	295175	404976	276253	616663	326649	360166	414053	362032	361694	421040	377759	1.23607	0.0457895	1.0893
1741	Isovalerylcarnitine	3.07_489.3195m/z	489.319	3.06843	NEG	HMDB00688	2M-H	C12H23NO4	37.9	4.11	2.76595	801054	271856	461905	505747	997835	298111	454461	902539	303416	293452	319180	560065	329934	215437	443787	277412	0.584357	0.0360465	1.48236
1789	(-)-Picrotoxinin	2.33_291.0898m/z	291.09	2.33137	NEG	LMPR0103540001	M-H	C15H16O6	37.8	0	8.05487	687867	463564	413390	1.02642e+06	986121	861069	375883	641898	131949	1.04261e+06	1.03294e+06	2.19765e+06	1.21485e+06	1.61507e+06	1.07543e+06	1.18231e+06	1.73982	0.0416039	3.04341
1798	7,4'-Dihydroxy-5-methoxyflavanone 7-neohesperidoside-4'-glucoside	0.80_777.2203m/z	777.22	0.800183	NEG	LMPK12140540	M+Na-2H	C34H44O19	37.8	36	-2.71378	440254	474254	441461	455283	431118	548940	487081	504499	395607	513512	397249	276594	437721	426291	394720	376849	0.850816	0.0218138	1.14907
1830	D-Maltose	3.07_360.1525m/z	360.153	3.06845	POS	HMDB00163	M+NH4	C12H22O11	37.7	0	7.20355	111967	78703.2	174952	151241	134197	136188	147451	166257	207060	235510	274923	341082	280598	379688	96612.7	426450	2.03634	0.00232597	1.77889
1848	Thysanone	3.27_277.0689m/z	277.069	3.26855	POS	LMPK13030001	M+H	C14H12O6	37.7	0	-6.33002	192315	121842	109328	253194	130323	165499	86831.7	137669	59247.2	253015	277639	463957	375841	298752	420810	411767	2.13953	0.00390742	1.62225
1995	2alpha,7beta,15beta,18-tetraacetoxy-cholest-5-en-3alpha-ol	4.26_641.3684m/z	641.368	4.26283	POS	LMST01010312	M+Na	C35H54O9	37.4	0	3.91378	56448	92486.1	131087	130607	468048	295884	41788.7	70731.7	197365	962114	453412	64324.9	638519	634862	93062.1	669067	2.88461	0.0290472	1.58231
2019	PG(17:1(9Z)/14:1(9Z))	5.79_749.4585m/z	749.458	5.78597	NEG	LMGP04010251	M+FA-H	C37H69O10P	37.4	8.88	-3.62417	257059	243668	60772	179439	291391	243789	236601	47979.8	359962	310610	373508	488369	440856	485866	328995	427732	2.06055	0.000163819	2.21085
2200	PS(19:0/0:0)	5.90_584.3199m/z	584.32	5.9003	NEG	LMGP03050028	M+FA-H	C25H50NO9P	36.9	0	-1.07138	145574	729675	763532	388981	251838	410731	148218	635209	461731	215754	220710	171147	157210	161460	196882	124407	0.492061	0.0373043	2.13485
2318	10,11-epoxy-chlorovulone I	2.35_395.1645m/z	395.164	2.34567	NEG	LMFA03120012	M-H	C21H29ClO5	36.5	1.49	3.47326	413813	383361	561708	424026	531622	510466	481082	466298	585506	657285	662067	596792	564007	677570	373686	673225	1.26979	0.008796	1.50377
2322	Viscutin 1	0.79_526.1453n	525.138	0.785883	NEG	LMPK12020265	M-H, M+Na-2H	C27H26O11	36.5	10.1	-4.26962	577485	624772	624652	540980	581293	597729	646891	531137	561084	635014	499913	384503	547101	556532	474688	525981	0.885687	0.039576	1.02397
2326	9,11alpha-epoxypregn-4-ene-3,20-dione	4.95_373.2047m/z	373.205	4.94888	NEG	LMST02030160	M+FA-H	C21H28O3	36.5	0.291	8.09734	2.70878e+06	2.07903e+06	813713	1.75184e+06	2.73236e+06	1.90866e+06	2.39807e+06	804327	2.94935e+06	2.96008e+06	2.98869e+06	3.39791e+06	2.02195e+06	3.90892e+06	2.19716e+06	2.5813e+06	1.51383	0.0134201	4.6899
2327	Maltotetraose	0.70_666.2192n	711.217	0.700133	NEG	HMDB01296	M-H, M+FA-H	C24H42O21	36.5	39.5	-3.92918	1.5589e+06	1.36838e+06	1.26722e+06	828587	1.0404e+06	1.30615e+06	1.19443e+06	1.54846e+06	1.16019e+06	1.17226e+06	914602	592506	1.07737e+06	1.06411e+06	933285	906143	0.773345	0.020433	2.3575
2371	DG(14:0/20:4(5Z,8Z,11Z,14Z)/0:0)	8.19_609.4510m/z	609.451	8.18693	NEG	HMDB07025	M+Na-2H	C37H64O5	36.4	0	1.60927	361201	184063	234994	140735	269298	153726	275977	231819	142497	82957.4	86749.2	108371	97138.9	101120	121353	147116	0.479153	0.000535133	1.22841
2382	16a-Hydroxyestrone	2.40_269.1520m/z	269.152	2.40288	POS	HMDB00335	M+H-H2O	C18H22O3	36.3	0	-5.73783	196554	222469	213849	252141	264883	283186	217598	213296	196444	316176	309266	349291	295910	342254	253080	318756	1.27747	0.00762522	1.10333
2420	7-Hydroxy-5-methoxy-6-methylflavan	2.39_315.1233m/z	315.123	2.38855	NEG	LMPK12020257	M+FA-H	C17H18O3	36.2	18.5	-1.81004	809205	558795	641990	690584	701228	1.04895e+06	779781	725387	817039	1.24137e+06	969303	1.67195e+06	823122	1.17601e+06	833227	1.30857e+06	1.48434	0.00887572	2.97654
2589	4'-Hydroxy-4-(4-hydroxystyryl)-7-methoxyflavan	2.90_375.1608m/z	375.161	2.90312	POS	LMPK12020228	M+H	C24H22O4	35.5	0	4.49762	410886	405166	387503	456138	455542	448451	419347	424368	385886	454584	502110	579154	501849	536072	439509	536431	1.15501	0.0147706	1.21208
2594	PI(O-16:0/0:0)	2.13_280.1654m/z	280.165	2.13133	POS	LMGP06060003	M+2H	C25H51O11P	35.5	0	-1.23739	205847	206022	308989	812055	660382	553160	459416	323827	154218	766103	945197	1.74456e+06	1.24031e+06	1.45214e+06	164788	1.23227e+06	2.18137	0.0316468	3.37985
2607	5,7-Dihydroxy-3',4'-dimethoxy-5'-prenylflavanone	2.33_429.1571m/z	429.157	2.33137	NEG	LMPK12140453	M+FA-H	C22H24O6	35.4	11.6	4.21292	983913	888579	886895	837258	950962	1.08309e+06	954422	1.0346e+06	947086	1.23483e+06	1.09321e+06	1.40936e+06	895466	1.16445e+06	979847	1.12458e+06	1.16131	0.0356063	1.76786
2796	punaglandin 3	1.57_495.1797m/z	495.18	1.56578	NEG	LMFA03120031	M-H	C25H33ClO8	34.5	0	1.12933	948556	2.00149e+06	825884	1.45666e+06	684599	1.14398e+06	1.11276e+06	1.42449e+06	902119	581956	850112	1.01412e+06	722681	687884	1.32401e+06	495146	0.685324	0.0495059	2.35964
2862	Acacetin 7-O-[2'''-O-rhamnosyl-2''-O-glucosylglucoside	0.70_754.2325n	753.225	0.700133	NEG	LMPK12110460	M-H, M+Na-2H	C34H42O19	34.1	41.7	0.571911	1.52471e+06	1.66687e+06	1.49488e+06	1.54083e+06	1.46439e+06	1.76239e+06	1.54425e+06	1.59704e+06	1.38052e+06	1.72463e+06	1.3516e+06	971408	1.49194e+06	1.51827e+06	1.23873e+06	1.28233e+06	0.870117	0.0322116	1.94472
2964	2',4',4-Trihydroxy-3'-prenylchalcone 4'-O-glucoside	2.50_509.1776m/z	509.178	2.50293	POS	LMPK12120030	M+Na	C26H30O9	33.4	0	-1.27694	265414	234145	254150	268551	276277	254171	313546	235416	524718	448984	493831	459609	482518	443790	491149	546426	1.8514	9.17449e-10	2.13108
3002	PS(22:4(7Z,10Z,13Z,16Z)/0:0)	3.83_618.3027m/z	618.303	3.82592	NEG	LMGP03050014	M+FA-H	C28H48NO9P	33.2	2.43	-3.71376	502779	595603	638487	294721	453556	587704	498259	709743	436252	412790	456202	465459	366832	437592	420848	439727	0.802574	0.0392975	1.17777
3038	PE(20:1(11Z)/0:0)	6.32_506.3236m/z	506.324	6.32288	NEG	LMGP02050020	M-H	C25H50NO7P	32.8	0	-3.09357	988967	769518	551045	421173	420311	339270	658847	809365	355435	405250	404686	508651	320513	330073	583484	413196	0.669818	0.0323949	1.65473
3046	5-Methoxyafrormosin 7-O-laminaribioside	0.67_697.1993m/z	697.199	0.67155	NEG	LMPK12050379	M+FA-H	C30H36O16	32.7	12.1	1.19978	713475	697335	598056	532353	544810	823914	619322	572336	556802	737040	550616	304915	572187	515130	431302	416134	0.800558	0.0446365	1.45693
3113	(12Z,15S,18S)-15-hydroxy-18-bromo-12,16,17-octadecatrienoic acid	3.78_372.1273n	373.135	3.78307	POS	LMFA01090093	M+H, M+Na	C18H29BrO3	32	0	-7.20558	353106	299124	281832	341938	331824	358046	356487	349330	349656	364335	388669	483048	391294	415438	354668	465840	1.20259	0.00501978	1.34185
3136	Quercetin 5,3',4'-trimethyl ether 3-galactosyl-(1->2)-rhamnoside-7-rhamnoside	0.70_843.2572m/z	843.257	0.700133	NEG	LMPK12112549	M+FA-H	C36H46O20	31.8	31.2	0.993426	683287	719231	618285	535355	633064	913216	763698	930044	656189	678447	677084	365890	665439	623102	475327	529627	0.805894	0.0455075	1.40697
